# Supplementary material for: Genome-wide characterization of the hyperaccumulator Sedum alfredii F-box family under cadmium stress
Source: Sci Rep. 2021 Feb 4;11:3023. doi: 10.1038/s41598-021-82690-7 (PMC7862640; doi:10.1038/s41598-021-82690-7)
Supplement: Supplementary file 2 — Supplementary Tables. [file 41598_2021_82690_MOESM2_ESM.xlsx]

## Sheet: Table S1
Supplemental Table S1 Nucleic acid sequences and the encoded amino acid sequences of the SaFbox family members
No.	Name	gene bank id	Nucleic acid		Protein
1	SaFbox1	MT234144	ATGCACGCTGTCTCTCTCCCACACAGTTTCACCTTCTTACTCGACTCGAAAAGCGAAACGGCTTTTATCGACCAGAGAGAGTCAGGTGGGAGTCTCCGGCCGCCGGTGAGTGTGATCTGCAGGTTTGGGATTGAGAGTGATTGTGGTATGAGTTGCGAGAGGGTTACACGGATTAAATTGGATGATAGAATCAGCTACTTGCCAGACAATGTTATAGACATTATTCTAAGTTCACTTCCATTGCTAGATGCAATACAAACTAGTATTTTGTCTACAAAGTGGAGGTTTCATTGGACAAGAATCGAAAATTTGGTTTTTGATGGAACCTTTGTTGGTAGGGTTCTTCGTTATGGACCGGATTACGAAGACTATGATGCATATAAATTCGCAAGCACTGTT…		MHAVSLPHSFTFLLDSKSETAFIDQRESGGSLRPPVSVICRFGIESDCGMSCERVTRIKLDDRISYLPDNVIDIILSSLPLLDAIQTSILSTKWRFHWTRIENLVFDGTFVGRVLRYGPDYEDYDAYKFASTVGFILSSHVGPIRKLLFDIPAFSSTMFPDAVNVWIRLAGRCGIQDLTLKYGLGFSSYQCLSSVFHCTELKRLSLENVDLGIPGCNFRKFPFLRSLDLVRVDVSGDMLTNIFLNCPLLESFRFDSDTIDLADGPFVIKARKLNLLSVTYYGYTTFILKYNSNILSLSLKDNASEYFEEVNTYQSIVDFFGAVPNVEDMDINGYVFEQWNEEDIPERLPAQLKNHRRFVIHDLDMYCPRKIHSMLCLIKSSPNLETLHISVGCALYDSP…
2	SaFbox2	MT234145	ATGAGTTCAGTGAGTGTTACAAGTACTAAATTGGCTGATAGAATCAGCAATTTTCCAGATAATGTTATAGATATTATTCTAAGTTTCCTTTCAATGCGGGATGCGATAAGAACTAGTGTTTTATCTACTAAGTGGAGGTTTCATTGGACAAGGATTGAAAGTTTGGAGTTTGACCAAGGGTTTTTATCCGGGTATCTTCAATCTGGACCAGACCATGAAGAACTGGAAGAGTATATATATGCAAGCATTGTTGGTTTTATTCTGTTGTCTCATGATGGACCAATTCGCAAATTAGTGCTTGAGCTTCCTAATTTCACTAGTACCATGTTTCCAGGTGCAGTCAATGCGTGGATACGTTTAGCAGGACGATGTGGGCTTCAGAATCTTTCGGTAGAACAT…		MSSVSVTSTKLADRISNFPDNVIDIILSFLSMRDAIRTSVLSTKWRFHWTRIESLEFDQGFLSGYLQSGPDHEELEEYIYASIVGFILLSHDGPIRKLVLELPNFTSTMFPGAVNAWIRLAGRCGLQNLSVEHELDTGSFWCISSIFQCTELKYLSLEGVNLGFPACHSIKFPFLCSLELRNCLISGDVLTNIFLSCPLLEVFELDSEHVDLADGPFIIEAPKLNDLTVTYYGFTAFILKYHSNISSLSLTDNASEVLEHVNTYQSIVNFFGAVPNVEAITVYGSVLAQWKEQDIPERLPAPLKKLEIFIVEYLDIYCPRQIHSMLCLIKSSPNLETLCIYVGFDRYETHDTRNYLQSQLSKMQNFRSLKSVRITGLKGKKWEMIFIQLILSCSPKLET…
3	SaFbox3	MT234146	ATGGCGACCGCCGATTCCGACGACCTCCGGCTAGACCAACTCCCATCAACAATCGTCACAACAATTATGGCAAAGCTGGACATACCTTCAATTTGCTCCATCAGATCCACCTGCAAATCTCTATACGCTTGTGCTTCTCAGATCTTCTCCTTCCAACCTAACTTCCACCTCACCGAGATCGGAATTCCGGTTGAGGTGCTGAAGCCGATGTTGCCGCCGAATCCGTATTTAAGAAGCTTGAGAATTGATTGCAGCAAGCTCGGGGATGAAGCAATTAGCTACTTGGCTAAGCCCTCGTTGCAGGAGTTGTCGTTGCAGAATTGTTTTGATTTTAATGGGAGGGTCCTTTCTGTCATTGGAAAGTCTTGCACGGATTTAAGGTTGCTGTACTTGGGTTTC…		MATADSDDLRLDQLPSTIVTTIMAKLDIPSICSIRSTCKSLYACASQIFSFQPNFHLTEIGIPVEVLKPMLPPNPYLRSLRIDCSKLGDEAISYLAKPSLQELSLQNCFDFNGRVLSVIGKSCTDLRLLYLGFLAENRGRSVELSDLEDLLGGCPNLETLIMMFDFSLFLPHNCAQVWSTASSKLCALELGYIYSTTVEELFSLQLEPRLPHERAYVFPNLQKICLSVDYITDTMVLKLTKGLPSLTHLELRDAPLMEPNVAYDLSNAGIQHINLNGKLKHLSLIRSQEFYNAYFNRVNDLGLLLLADRCSRIESICLGGFCRVTDTGFKTMLHSCSNLRKLRLACGMKLTDLVFHDISATSLSLTHVSLRWCSLISNLSVAHLVANSSLTVLELRHCR…
4	SaFbox4	MT234147	ATGGCAGAGGAAGATATTAGAGGCCTTAGGGGACATCCGAGTGATAGAATTAGTGCTCTTCCTGATGAACTTCTTGACCTTATTCTTGCTCCATTGCCTCTGCGCGATGTTGTGAGGAGTGGAATTTTATCAAAGAGGTGGATAAAATGCTGGACAAGACATGGAAAATTGGAATTTGGAAAAGACTTTGTCAAGAGGCATATCAAAGGCAAAGATATGAAGAAATCATTTGCCAAGATTGTTGACTCTATTCTCTTCCAGCAAAAATGTCAAGTGTTAAAGTTTGATCTGTATCTTCCTGGCCAAAAACCTAGGTGTTGGAATTTTTATTTGAAGAAATGGATAAGTTTTCTGCCGGCACATGGAATTACAGACCTTAGAATTCGTGGGGCAACAAAC…		MAEEDIRGLRGHPSDRISALPDELLDLILAPLPLRDVVRSGILSKRWIKCWTRHGKLEFGKDFVKRHIKGKDMKKSFAKIVDSILFQQKCQVLKFDLYLPGQKPRCWNFYLKKWISFLPAHGITDLRIRGATNYSKVNATIFKFVCLQNLELVSCELCRSEGFNGFPLLINLKIYACRIPEKELEMMMDSPSLQTLRVRCPVGCPSIKVGGRHIKSLTVDYVVCEPIFLRKCPELVDAEIRTKWVLSANFKETPELNMLTSRLPKVKKLLLTGRTLELLASDTDTFLQTLSDSFHNLEHLELQSLDITSMEQLICTFCLIRSSPNLESLVISEIVEREVDDDFHADMLNLFAIQKTETFISKIQTVTFIDVVGVIEEIYMINTIIKCCPGLKSVSVNPN…
5	SaFbox5	MT234148	ATGTCTATAAGGACAATGATTCGCGAAATTAGGTCACGGCCGCATCGAGTGGTACAAGACGACAACAACAACAGCAGCAAAAATTCAACGGTTGATTTTGAAAAGAGAAGCTGGGCGGACATGCCGGAGGAGTTGTTGCGTGAGATTGTTATGAGAATCGATGCGTCAGAGAAGTCATGGCCGGCTAGGAGAAGTTTAGTTGCGTGTGGTGGAGTTTGTTCTAGTTGGAGGAATGTTACTAAGGAGCTTGTTAGGGTTCCTGAGCTAGAGTTTGTGTCGAATAGTAGAAAATGGAAGGTGCTTGTTATAGGCTTATGGAAAGAACCGAGAAGTGGCGCATTGGTTAATAATGGAAAATATCTTCTATCCGCTAGGAGATGTCGGAGAGGGACAAGCACA…		MSIRTMIREIRSRPHRVVQDDNNNSSKNSTVDFEKRSWADMPEELLREIVMRIDASEKSWPARRSLVACGGVCSSWRNVTKELVRVPELEFVSNSRKWKVLVIGLWKEPRSGALVNNGKYLLSARRCRRGTSTDYIISLHAEGTVKKSDTFVGILRSNFFESKFTILDTQPPHTVAKVTKSSSTRVGLKQISPIASVGNYSVGQISYDLNVLCSRYVLYIYICIYLNTDFRLLVIDSVLSSATDAGAFISCTLLYLSFSILFYYLKLVYFHVMDLSGAEEDEMHLKSSHDISKNGALVLTSKPPRWQEQLQCWCLNFHGRVTIASVKNFQLVADSQPEPPTIRGADDKEQIVIQFGKVGKDLFTMDYRYPVSAFQAFAVCVSSFASNVSCE
6	SaFbox6	MT234149	ATGGCGGATGCAATTGAAGCCGATGTCAACGTCGTCGTTGTTAATGATGATGATGTGAAGATGGAAGAAGTTTTGAAGCGGCCGTGTGAAGAGAGCGATGGGAATCGGAAAGAGAAGAAGCTGAAGGAGGAAGTGGCTGAGGGTGAGGATGAGAAAGGAGGGAAGTCGGACAGAGTGAGTAGTGAAGTGAGTGAGATTCTTCATTTCTGGCATCCGAATCTCGACCTCAACAAGCATTTGGCGTTGTTGGATGATTTACTTATGAAGGGCCATGCAGAAGCTGATAGAAAAATTGGTGTAGTCATCAAGTCTTTTCAAGTCAGATATCATCCGCTGTGGAAAAGTCGCTGTTTCTTCCTTGTTAGGGATGATGAATCGAGTGAAGACTTCAGTTTTAGA…		MADAIEADVNVVVVNDDDVKMEEVLKRPCEESDGNRKEKKLKEEVAEGEDEKGGKSDRVSSEVSEILHFWHPNLDLNKHLALLDDLLMKGHAEADRKIGVVIKSFQVRYHPLWKSRCFFLVRDDESSEDFSFRKCVDHILPLPENMKGRTEVNKVDAVVDTVEVDVAVVKQRTVPERSPFVGVNLSVWFIRVVKSFITFLHKLLSRIEASTISPDDMNTPETPPAANQDRGDTRMEDLPDEIILHILSFLPTVAENSRTAILSRRWRYLWRHNITRIDFDPCTMMLLNRKPDSYISCINSFIQTRAAATVDLPLIKHLLIRHSRLRRKHGRDIHKWLNFSIANRVETLHLEFGMCDLDQQYKLSEKFWYRAPFGLSSLKCLKCLSLKYVNVSKQFVEFI…
7	SaFbox7	MT234150	ATGCATTTGACGGATGACTTGTTGCATATGGTCTTTTCCTTTTTGAATCATATCCATCTTTGCCGGTCTGCTTTGGTTTGTAAGCAATGGCAAGCAGCTAGCACACACGAAGACTTTTGGAGATGCCTAGATTTTGAGAACAAGCGCATATCCCCTCAGCAGTTTGAGAGTATGTGCCGCAGGTATCCAAATGCCACCGAAATGAATATTCTGGGAACTCCATCAGTTAATGTACTTGCCATGAATGCCGTGACTTCTCTAAGAAATCTCGAGGTCTTAACAGTGGGGAGAGGGCAACTGGGGGACCCCTTCTTTCAAGCGGTGACTGATTGTGGGATGTTGAGGAGCTTAACAATTCATGATGCGGTAATCGGAAATGGAATTCAGGAGATATCATTA…		MHLTDDLLHMVFSFLNHIHLCRSALVCKQWQAASTHEDFWRCLDFENKRISPQQFESMCRRYPNATEMNILGTPSVNVLAMNAVTSLRNLEVLTVGRGQLGDPFFQAVTDCGMLRSLTIHDAVIGNGIQEISLFHEHLRYVHVTKCRVLRIAFRCPQLKTLSLKRTNMGHAVLNCPLLRDLDLGSCHKLSDHAIRLAVTTCPLLEFLDLSNCSSVGDDTLRDIAESCPILRTLDASYCPNITFESVRLSMLTVLKLDSCEGINSASISAIANSHMLEVLEIKNCSLLTTMSLELSRLTMLKVLYCRKFVDLNLRCVNLLSITVSNCAAMQRTSIISNSLQKLVLQKQESLSTLVLQCPSLQEVDLTDCESLTDAVCQVFSDGGGCPMLKSLVLDDCESL…
8	SaFbox8	MT234151	ATGACGTCTGAAAAATATGAATGCATTAAAATGCTGGATCAGTTTTGTCCTCCAATTTCCAAAAGACCACGTAAAAGAGCTGGTGGACAGGCATACCTATCCAAAGCGATGGATCAAGAAATCTGGAAAGAGTTCCCTGATGATCTTTTTGAAGCAGTTATTGCAAGACTTCCTGTCCCCATATTCTTTCGCTTCCGTTCAGTGTGTCGCAAATGGAATTCCTTGTTAACTTCCACCAGCTTTTCTCGGCAGTGTTACATGGTGCAGCCCTCCCAACCCTGGTTTTACACCAGCATTCACGAGGATAGTGCCATGTTTGACCCAAGTTTGAGCAAATGGCATAATGTCGCTCTTCCTGTCCAGCCTTTGAAAAACTTTAGGTTGCCTGTAGCTTCTGCT…		MTSEKYECIKMLDQFCPPISKRPRKRAGGQAYLSKAMDQEIWKEFPDDLFEAVIARLPVPIFFRFRSVCRKWNSLLTSTSFSRQCYMVQPSQPWFYTSIHEDSAMFDPSLSKWHNVALPVQPLKNFRLPVASAGGLVCVLDISYMKFQVLNPLTRSCKELPPRSANVWFPCAVGMISYGDSSITEGYKIFWVNLNGEHEIYDSNKDSWSCPESVMSSIRLPLRLIITSHAISIGDTFYFLRSEPDGLVSYNMASGVWQQFIIPTPSSQIRDHTLAEVEGRIMLVGLVTKNAATCVCVWELQKMTLLWKEVDRMPNVWCLEFYGKHVKMTCLGNKDVMLLSLRVRFFCNMGINVQLYIIV
9	SaFbox9	MT234152	ATGGCTTCCGAGTGTCAGCAATTTTGTACAAGTGCAATGGTTTCGTTGTCAAATGAGGATTTCATTGAAAATGATAATGCCGAACTTAGCGAAGATGGAAGCATTCAACTGCAAGGCTCCCTCGGCTTTCCGTTGTCCATAACGGACCTCCCTTCAGCGTTAATATCTGAAATACTCAAGAGCCTTGACCCCAAGGAGCTTGGTGTTGTTGCGTGTGTTTCCACTGTTCTTTACCGGCTTTCCTCGGATCACATTGTCTGGAAGGATTTTTATGCTGAGAGGTGGGGCCTTCCTAAAAGCAATTCTCAGTGTTTGAATTTAGGATCTGCTGATGTGAAATCTTGGAAACAACTCTTTATGGAGAGGGAATACATGAGTAAAATTTACATGGGCCGCTAC…		MASECQQFCTSAMVSLSNEDFIENDNAELSEDGSIQLQGSLGFPLSITDLPSALISEILKSLDPKELGVVACVSTVLYRLSSDHIVWKDFYAERWGLPKSNSQCLNLGSADVKSWKQLFMEREYMSKIYMGRYSVELLHGHTDPVRSVFVLHCAALVITSGYDSVVRIWDLEEGLAIESSRPLGCTIRAVAADYKLLVAGTTDGFIHCWEASEGVPHLFELKTIRNQNAGFRLWEHQGPVTCLALDDTRIYSGSWDMTIRVWDRSISLRSGFKT
10	SaFbox10	MT234153	ATGCCAGACAACTTGGCTGGAGAAACATCCCTTAACCAGGAGTTTGAGGCTCTTAGAGTTTCGAAACGGCTTGTGAGAACAGTGAGCCAGAGTTTGCGAAAGAGAAGCAAGTCTGAAGTCGAATATAAAGATAAGGGGGCTTCTTTGAGCCGTCTTAGTTTATATAGTCGCGGTGGAGGTTGTAAAGTGAGTTCTGAAATGTGCGAGGAGAATGGTGCTTTTAGTGCAAGGAGATCGAGTACTAGTGAAGATGCCAGGGGTTATAGAGTTGTTTGTGGAGCTGAGGAAACTGGGCTTGACTGCTTTTCATATGGAGTTAAGAGGTTTTGGAATAGACATAGCCGGAAGAATTCTGAAGTTGAAGAGTATATTGGTAATGGCTTAATGCACCCATTTCTA…		MPDNLAGETSLNQEFEALRVSKRLVRTVSQSLRKRSKSEVEYKDKGASLSRLSLYSRGGGCKVSSEMCEENGAFSARRSSTSEDARGYRVVCGAEETGLDCFSYGVKRFWNRHSRKNSEVEEYIGNGLMHPFLPDDVLEMCLMRLPMTSLMNARLVCKRWRRLATTPRLNHLRREHQYLTPWLFLFGTVRNGFCSAEIHALDMSLNQWHRLDSDVLKGRFLFSVAGIHDNIYIVGGCTSLSNFGKPDKTSFKTHKGVFVFSPLIKSWRKSASLKHARSSSILGVCEISSDSLVIRSQLGRLDRRFHRSRGGGSSEVYEDPHRLSFRVPNTNALEPVESSSHSTRKHAKIPKLRNDTLNATHSKRFVIIAVGGLGPWDEALDSAEMYDSLSNKWVEIQRL…
11	SaFbox11	MT234154	ATGTCATTCCGCAGCATATTTAATGATGTCAGGGAAGGGATTGGAAGTTTGTCTAGAAGGAGATTTTCAGTGAGGCTTTCAGGAAGTCGAGGAAAATCACAAGGCTCGGTTCATGAATTAGAAGACAACGATGATGATCAAAGCAATCGCTGGGCTAGTCTACCTACTGAGTTACTATGTGACGTAATCAAAAGGTTAGAGGCAAGTGAAAGCACTTGGCCTGCTCGTAGGAATGTGGTTGTGTGCGCATCCGTTTGCAAAGCGTGGCGGGAAATGTGCTTAGAGATCGTGCAAAGTCCAGAGACATCCGGAAAACTTACTTTCCCTGTTTCATTAAAACAGCCTGGCTTTAGAGATGGCATGATCCAGTGCTTTATTAAGAGGGACACTTCTAACTTG…		MSFRSIFNDVREGIGSLSRRRFSVRLSGSRGKSQGSVHELEDNDDDQSNRWASLPTELLCDVIKRLEASESTWPARRNVVVCASVCKAWREMCLEIVQSPETSGKLTFPVSLKQPGFRDGMIQCFIKRDTSNLTYRLFLCLSPDLQVENGKFLLSAKRNRRTTCTEYVISTDAENISRSSTKYIGKLRSNFLGTRFIIYDTQPPYNDSIAEPIGRSSRRFCSKKVSPKVPSGSYNIAQVAYELNVLGTRGPRRMHCTMHSIPSSSIDPGGFVPGKPELLHRSSLEDSFRSISFSKRIDISTEFSSSRFTDTGGMIIEDNKQCERDSDRDRPLILKNKTPRWHEQLQCWCLNFRGRVTVASVKNFQLIAATPTVQPAAPPPADAPSTSQSQRASSDHEKV…
12	SaFbox12	MT234155	ATGACGACGGACGCCTTCAACAACCTCCCTGAAGACGTCATTCTCAACATCCTTTTCAAACTCGAAGACGATCCTCGTCACCTACCTCGACTCGCCTGCGTCTCCTCCAAATTCGCTTCACTAATCCGATTCGTCTGTTGGAGAAACAGATGTTACGCTTCGATTCCTGCTCTCGTTACCGATCTCGTTTCTTATTCTTCTTCTGATGCTCCTGCTGGTGGTTGGTCCGCTCTTTACAAGCTTGCCGTATGCTGTCCTGGACTTCTTCACTCCGGCGTTCTTTTGGATAACTCTGATTTTGGATTGGAGAGAGAACTCGGTCCGGAGGCCAATTTTCCCCTTAAGGTTACTCGTCCGGAGGAGGCTTCTGCTGCGGAAGGTTCTGGATCTAACTGCGGG…		MTTDAFNNLPEDVILNILFKLEDDPRHLPRLACVSSKFASLIRFVCWRNRCYASIPALVTDLVSYSSSDAPAGGWSALYKLAVCCPGLLHSGVLLDNSDFGLERELGPEANFPLKVTRPEEASAAEGSGSNCGWSLYDDLYMDTVYDASELQHDAGDQMMEAVEDQGVKNESVISKTICESSSACRKTKVCRSLRSHLASGVWNLSREQGNKLLASRFRGDCLYICDWPGCVHIEEKRNYMLFRGIFKDFKRSRVWRTINDGNRSKLNLNCAYCPCEETWDLHSAFCLRRVYGYHDDGEPIVRAYVCEYGHVSGAWTDWPLYT
13	SaFbox13	MT234156	ATGGGTTCCGAGTGTCAACAGTTATGTTTAATTGATAATGCGGAAAGTGGTGGAGCTGGGAAAATTCAACTTGATGGCCACGGAGGCAACTTGCGAGTGCCGGCGTCTTGGCTTATGTTGCAGCAACGTTCGCTTAGTATTCCTTTGTCGATAACTGACCTTCCATCAGCATTGATATCTGAAATACTCAAGAGCTTGGAACCCAATGAGCTTGGTATTGTTGCGTGCGTCTCCGCAGCTCTTCATAGGCTTTCATCTGAACACATTGTGTGGAAGGATTTTTATACGGAGAGGTGGGGACTTCCTTTGATTTATACGAAGAATTTGGATTTGGGACATGGTGCTGATGTCAAAGCGTGGAAGCAACTTTTTGTGGAGAGGGAATACATGAGTAAAATT…		MGSECQQLCLIDNAESGGAGKIQLDGHGGNLRVPASWLMLQQRSLSIPLSITDLPSALISEILKSLEPNELGIVACVSAALHRLSSEHIVWKDFYTERWGLPLIYTKNLDLGHGADVKAWKQLFVEREYMSKIFMGRYNTELLHGHTEAIRTVFVLPCAGLVFTSGYDSVVRMWDLEEGLAITSSMPLGCTIRAVTADHKLLVAGTTDGFIHCWEASESAPRLFELKTTRNQNSGFRLWEHQGPVTCLSLDDTKIYSGSWDMTIRVWDRSVYQCVQVLMHSDWVWSLAPHGNTLASTSGSDLYLWDSVSGAQIALVQAADVGNSFGLARSRSGDLLFTGGEDGAIHMFQLINEGKNDCRVNKLVSWVPHTGPVHSLAFEYPWLVSASSDGKLALMDVRV…
14	SaFbox14	MT234157	ATGATGGAGAGGAGTCGGAAGAAGTTTAAGAATCAAGGATTAGAGTCAACATTTGAAGCTCCGTATCACATCAACAATCTAGATGATGGTTGTCTTATGCATATCTTCAGTCTCCTTTCTCCTATACCTGATCGGTATAACACCGCCCTCGTTTGCCACAGATGGTGTCAGTTGGCATGTCATCCTCGCTTGTGGTTAAAAGTGGATCGATCAGTCAAAGATTCATCTGAGTGTGGGGTTTTTCAAGATATCGAAACTGCAATTGTGGCTGCGAGACCTGGTGACACGATTTTAATTGCATCAGGTGATACTCATGCCGTGTCCAATATTCAGATAAACAAACCACTTTGTTTGATCGGTGGTGGTGTACTTCCTGACGACACCACACTAATCTGTTCT…		MMERSRKKFKNQGLESTFEAPYHINNLDDGCLMHIFSLLSPIPDRYNTALVCHRWCQLACHPRLWLKVDRSVKDSSECGVFQDIETAIVAARPGDTILIASGDTHAVSNIQINKPLCLIGGGVLPDDTTLICSRGSDSALEFLSNCKIANLTVKAELGCCLLHRKGRLTIDGCVLQCESDPLDFLSFPIVSTATDSTLVTTTATKGIGNKVQGNSVTVSHTRIEGGAKAVSTIGDLALQRVRVIYARTSLFFWFDVDHD
15	SaFbox15	MT234158	ATGCCCCACCGTCACCACATCGACGGCGCCGATTCAAACTCCGTCGATCGGAACTTAAAGCAGTCATCAGCTAAGCGGCGCGGCAGTTACAACTGCGGTAGATGCGGCCAGCCAAAGAAAGGCCACGTATGTAACTTGACAGCGTCGTCGTCGACGTCGTACGCGGCGGAGACGGTTGCGGATGCTTCGTCGATGGTGGAGATTCTGAGTTCGAATTCGAATTTACGACGTGCGTTGTCGTTTGAGGATTTGAAGGACTCATTTCCTGATGTGGAGGTTGAGGAGATTGGGAATTTGGATTGGGATGAGGAGGATGTGGCGATGTGGGAGGTGATGAGGAGATTAGCACCGGTGGATTTGATGGCGGTTGCGAAGGTGTGTCGGAGTTGGAGAGATTTG…		MPHRHHIDGADSNSVDRNLKQSSAKRRGSYNCGRCGQPKKGHVCNLTASSSTSYAAETVADASSMVEILSSNSNLRRALSFEDLKDSFPDVEVEEIGNLDWDEEDVAMWEVMRRLAPVDLMAVAKVCRSWRDLSRKVWKSVEELRLTVPKTVMVGGVVSVLKKCPMLKRLTLRMESDVDATTLACIAFSCHNLEAMEITMSESAVNRITGAELSRFVGDKHCLTSFKMEGCSNLGNLSISLSSLSTLWLSDLNCLSKTVLNCPNLLEVSLVFSHQRNDNTDLSALVDGLGRGCPMLQNIHIASAHLTHRVALALTASNLSNLRMLSLVWGSGITDASVAAICSIYSELEFLDLSGSSISDSGIGMICGVYPRTLSRLLLALCPHVTSSGIQFATAQLPK…
16	SaFbox16	MT234159	ATGGCTTTTAAGTGCTTAATGCATGAGTTGAGGGAGATTACAGGAAACAAAGGTGAAAATGGAATTGACAGAAAGCATCACCTTTATCCGGTCAGTAGATCCCACATAGCACCTGAGCTATCTCCATCTAAGAATGAGTTCACTGAGAATAGCTGTTGGGCAAACATTCCTCCTGAGTTGCTTCTTGATATTATACAACGTGTTGAGACTAGAGATGTCACTTGGCCTGCAAGGAGGGATGTTGTTGCTTGCGCTTCCGTTTGTAAGTCTTGGAGGGATATGATGAAGCAGGTTGTTAGGCTTCCTGTGCATTGTGGGTTACTCACTTTTCCATCATCTCTGAAGCAGGCAGGGCAGAGGGAGTCTCCCATCCAGTGCTATCTCAAGAGAGAAAGAGCA…		MAFKCLMHELREITGNKGENGIDRKHHLYPVSRSHIAPELSPSKNEFTENSCWANIPPELLLDIIQRVETRDVTWPARRDVVACASVCKSWRDMMKQVVRLPVHCGLLTFPSSLKQAGQRESPIQCYLKRERATSSYLLYLGVSPALAGEFSKLLFAAKKIRRAAGTEFIISLANDDFSQASNMYAGKLRSNFLGTNFTIIDKRSSNDPATLSKAVHPRKCGNSYSIGAISYELNVLKTRGPRRMNCTRDSGTTPTAFTNPEAKTPTPRASSKYLKPLAHCSPIVIKSSSSKTTLWIDEPLILKNKSPRWHEQLQCWCLNFKGRVTVASVKNFQLVASVKPRQGLAHVRQEKVILQFGKIGRDIFTMDYWYPLSAFQAFAICLSTFDTKPACE
17	SaFbox17	MT234160	ATGTCAAGCTTAGAGCTTTTCCTCTCCGACGAAGCAACGATCGATTGCGTTCTCCCCAAAGACATCATCCTCGAAATCCTTATTCGTCTCCCCGTTCCTTCCCTCCTCCAATTCAAATCCGTTTGCAAATCCTGGTGTGCCCTAATTTCAAACCCTAGTTTCATCACTAAACACCACACTCGCGCTCTCACACACAACGAGCAGCTAATCGTCCACTCTAAGAGGTCATTTGACGTGAAGCACACTGTTAATTTGATTGTTAGAACAAGCAAGAAGCGGAATGACCGATTGAATCTACGCTTGCCGGCTGTTTGTGAAGGTAGTGGTTTTTTGAGACTTGTTGGTTGTTGTAATGGACTGGTGTGTGTTAGTTTATGTTCTAGTGGTTCTGTTGTTGTG…		MSSLELFLSDEATIDCVLPKDIILEILIRLPVPSLLQFKSVCKSWCALISNPSFITKHHTRALTHNEQLIVHSKRSFDVKHTVNLIVRTSKKRNDRLNLRLPAVCEGSGFLRLVGCCNGLVCVSLCSSGSVVVLWNPATKEVRKVTERQVCVPNGRRVCGVFIGFGFVPESGDYKIVRFLSYRCVKTNAPRVGVVEVYSKIGDAWKEVENPGLKCLVNEFSPTAVVNGSVHWLGTRVGGGKGKNRVDGKDVIVSFYLGREVFGDMSLPESDAYAEGYGWQISVFGEMLSVIVFPMDVGNMSKSIDVWVMKEYGVAQSWSKKFSIRLFTGVSKPVGCFKNGELILQNSKDKLFLYNPMTRKFGTLPLCNAKFVYDIHSYAESLVSARAGI
18	SaFbox18	MT234161	ATGGCAACATCGGCATCATCATCAATGGTGAACGGCACGAAGCTTGAAGAGCTTTCAGAGGGTTGCATATCAGAAATCCTCTCATGGACAACTCCTTTAGACGCCTGCCGCTCAGCCACAGTCTCCAAGCTCTTCCATTCCGCTGCTGATTCCGACTCCGTCTGGGATCGTTTTTTACCATCTGATTATCAACACATCATCTCCATCTCTTCAACCCCTCCACCATCATCATCTTCCAAGAAAGATCTCTTCTTTAGCCTATGCGATTCCCCAATCCTAGTCGACAATCGAACCAAGAGCTTTAGGTTGGAGAAAGCGAGTGGCAAAAAGTGTTACTTGATCGGAGCTAGAGAGCTGTCTATAGCTTGGCAAGATGAGCCAAGGTATTGGATCTGGACA…		MATSASSSMVNGTKLEELSEGCISEILSWTTPLDACRSATVSKLFHSAADSDSVWDRFLPSDYQHIISISSTPPPSSSSKKDLFFSLCDSPILVDNRTKSFRLEKASGKKCYLIGARELSIAWQDEPRYWIWTFDPNSRFDDVACLRQVCWFDIIGRLETRILSADTKYAAYLVFKFGTNKYGFDQVFKSYVTLVKHGEDEDGMDQTHFRRINLAAREYTGQQRRRRRHRNVWLSKERDDGWMEIEIGEFIVPSDDGEDKIVRMQVKEVEVLDGKSGIIVEGIEVIPM
19	SaFbox19	MT234162	ATGGGTCAAACCGCATCCACCACCCGCCGCCCCACCACCACCCCATCCATCAACCCCAACCACCACCTCACCTCCTCCACCATCCCATCCACCAACCTCGAAACCCTCGCTCCCGATCTCACCTTCTCTTTACCAGACGAATGCCTCGCTACCATCTTCCAATCACTAACCGCCGCCGATCGCAAACGATGCTCCCTCGTCTGTCGTCGATGGTTTACAATCGAAGGCCAAAGTCGACATCGTCTCTCACTCCTCGCTTCTTCAGATCTCCTTCCTATCATTCCGTCTTTGTTTACCAGATTCGATTCTGTTACAAAGCTTTCGTTGAAGTGTGATAGGAGATCGGTCAGTATTGGAGATGATGCTTTGGTTTTGATATCCATTAGTTGCCCTAATTTA…		MGQTASTTRRPTTTPSINPNHHLTSSTIPSTNLETLAPDLTFSLPDECLATIFQSLTAADRKRCSLVCRRWFTIEGQSRHRLSLLASSDLLPIIPSLFTRFDSVTKLSLKCDRRSVSIGDDALVLISISCPNLTRLKLRACRELTEAGMAAFAKNCKGLRKLSSGSCNFGAKGINALLDNCSSLEELSIKRLRGISGDEGVASVSAGDGAESIRPGLSASTLKTICLKELHNEQRFGPLIAGCRNLKTLKIFKCTGDWDKVLQKVPKGLVEVHVERIQISDVALEAVAGCPDLEILRLIKTPECTNSGLKMVAERCRLLRKLHVDGWKAKRIGDEGLIAVAKHCPNLQELVLIGVNPTNSSLELLSMNCLNLERLALCGSDTVGDSEIACIASKCIALK…
20	SaFbox20	MT234163	ATGGGTTCTTCCTTTTCCTTCTTCGTCTCGCCCTCTCCACCGCCGACAAGTCCCGGTCTCGGCGATTTGCCTGAAGGTTGCGTTGCACTCATCCTCACACATCTAAACCCTAATGACATCTGCCAGCTGTCGAAGCTGAATCGCACTTTTCGTGGCGCTTGTTCTGCTGATTTTGTTTGGGAGACAAAACTTCCAGCTAATTATAAATCGATTGTTCGGAAATTGTTTAATAATCAAGATTGTCCCGATCTTGATGGAAAGAAGCAGATTTATGCTTCTTTGACAACACCCACTTCCTTCGATGGCGAACATAAGAAAGCTTGGCTGGATAAGAGCAACGGTGGATTGTGTATGTCCATTTCTTCAAAGGGTTTAGCAATCACCGGCATTGATGATAGA…		MGSSFSFFVSPSPPPTSPGLGDLPEGCVALILTHLNPNDICQLSKLNRTFRGACSADFVWETKLPANYKSIVRKLFNNQDCPDLDGKKQIYASLTTPTSFDGEHKKAWLDKSNGGLCMSISSKGLAITGIDDRRYWNHISTEESRFSTVAYLQQTWWLEVEGEVDFPCPPGSYTLYFRLQLGRAFKRFGRRVCNYEHVHGWNKKPVRFQLWTSDDQRATTQCFLNEPGKWMDYQVGSFVVENSSESTKVRFSMTQIDCTHTKGGLCLDSVFICPSENRL
21	SaFbox21	MT234164	ATGTCAACAGAACGGCGACGTACGGATTCCGGTAGCAACCTCCTCGATTTACCGCCGGACGTTCTGCTTCAGATTCTCGCCCGTTTGGATTCAAACTTCAATCGTCTGATATCCCTCTCACTCATCTGCAAGTCCTTCCGCTCCCTCTCCAACAAATTGGTCCGTAAACTCAACTTCGACGTAAACCCACTCCCTTCCGCTTCCGCCTTTCGCAGCCTCTTATCCAGGTTTCCCTCTGTCAAACAATTTTCTATCAGCTCCACCGGAATTTCTAATGCCCTAGACTTGATTGATCGCTCCGGTATCAAAACTGAACGTTTGGAGATTTTTAGAAACCCTAAGCCGCGGCAAATTGTTATTAGTTTATCAGGGAGGCTTGGTGAGTTTAGAAGTTTGAAA…		MSTERRRTDSGSNLLDLPPDVLLQILARLDSNFNRLISLSLICKSFRSLSNKLVRKLNFDVNPLPSASAFRSLLSRFPSVKQFSISSTGISNALDLIDRSGIKTERLEIFRNPKPRQIVISLSGRLGEFRSLKLGLSDRVFDIVDLANPFPYLEELNLCGGDYYDWSDEGILKLAVNCRMLRKVNLDYCNNVTGCALDALALCCVDLECVSFVGCHKISFQNVMDFVQRAKKLKSLELPRHLFSNKIILPAPTLANSKPICESLSHLSIDGGLLKETFLLVIAGLSAPLTSLELKLLQLQHPTYTSTGLSRCSLHSQLSPD
22	SaFbox22	MT234165	ATGAAGGGTGAAAATGGGAGCTTGTCGAGAAAAATGTTTGATCTTAAATTTAGTCTGAGATCAGGATCTCAGCGGATTGTTCAGGATGCATATGTGCCAGTAGATGCGTTTAAACAAAGTTGTTGGGCTAATATGCCTCCGGAACTATTAAGAGATGTGTTAATGAGGATCGAGTCATCTGAAAAAGATTGGCCTCCGCGGAAAAATGTGATTGCGTGTGCTGGTGTATGTAAGAGTTGGAGAGAGATCACTAAGGAAATCGTTAAACTACCTGAAGTTTCTGGAAAGTTGACATTCCCCATTTCGTTGAAGCAGCCTGGTCCAAGGGATGCCCCGGTCCAATGTTTTATCAGACGCAATCGTTCAAATCAGACATATCATCTCTACCTTGGCTTAAAT…		MKGENGSLSRKMFDLKFSLRSGSQRIVQDAYVPVDAFKQSCWANMPPELLRDVLMRIESSEKDWPPRKNVIACAGVCKSWREITKEIVKLPEVSGKLTFPISLKQPGPRDAPVQCFIRRNRSNQTYHLYLGLNHASNDDGKFLLAAKKCRNLTCIDYIISLNADYVSKGSNTFVGKLRANFLGTKFVVYDTKPPNGGPLVTKSRSSRLASLKQVSPRVPSGSYSAAHIAYELHVMGARGPRRMQCVMDAIPASSVEPGGSAPTPTEFYPSISESGVSLPFFRSKSTKPENFQTLPQPTGAEGKLILKNKTPRWHEQLQCWCLNFNGRVTVASVKNFQLVAAAATAATAASQTSTSTPQNENVILQFGKVGKDVFTMDYQYPLSAFQAFAICLSSFDTRM…
23	SaFbox23	MT234166	ATGTCTGCCGCCGCAACTTATAACCGAGTACCTGCGACAGAAGCTGACGGCGGCTTACCAGACGACATCATCTTAATAATATTCTTAAAACTCCGGGTGAAGTGCCTGGTAAGGTTTTGCAGTTTGTCGAAGCAATGGAATTCAACAATCAAAAGCTCGAAATTCGCAAACCAACACATCGACCACCACATGACGACGAGTACAATCAGCACTGTGATTCACTCTCATACTCCACCCCAAACTCCAACCCTCAGGCTTCTTCTCGCTACACCGATCTCGAGTACTACCGGATGCGCGTCTTCATCATCAGCAGCAGCAGGTGCGGATATTGGTAAGACATTCAAATTAATGGAAGATGATTATGATGATAAGCTTAGAGCAACAATGTTGAGCATGCGG…		MSAAATYNRVPATEADGGLPDDIILIIFLKLRVKCLVRFCSLSKQWNSTIKSSKFANQHIDHHMTTSTISTVIHSHTPPQTPTLRLLLATPISSTTGCASSSSAAAGADIGKTFKLMEDDYDDKLRATMLSMRIHPRYRKGNYILRHMSSSCNGLLFTARIVYRVRDRLVIKRTMRVCNPATRQYKDLADLPVDDQPQIFNANNFILGFGYDPSTDDAKVVYSFEVDDDATTRRVTLVLSVKTNTWRQVVNTSATSPVQLSKCLPIPPLTTVSFSGNVYWIVYCTTTSNPHEVMILQYSLADDRFELLPFAKKKKDVVDDVVDDDDVVDDDDVDDDDDDVYDYDYDDEDDDEDEDEDEDEDEDEDEDEDEDEDDEEDEEDAIRHAYTRNCGLALSNHKG…
24	SaFbox24	MT234167	ATGGAGGGCTTCAACTCATCTACTTCATTGCCTTTTCCATTTCAATACCCAATCACCACCAACACCACCACAAACACAAGCTGTGTCACTAGCACCAGCTTCATCAGTCCTAATTGTTACATTAACAACAGCAGCTCGTCAACATGGATGGACAATAGAATATGGTCTCAACTTCCACAACCACTCATTGACCGAGTCATTACCTTTCTACCACCACCAGCATTCTTTAGAGCTAGATCAGTTTGTAAAAGGTGGTATGGACTTTTGTTCTCAACTTCTTTTCTTAAACTCTACTTACATGTCTCCCCATGTCATCGTTGGTTCTTGTTTTTCAATCACAAGACACTTAACAGCTACACTCATCGACACAACCCTACAAATAGTTCAAACAAGCAGACA…		MEGFNSSTSLPFPFQYPITTNTTTNTSCVTSTSFISPNCYINNSSSSTWMDNRIWSQLPQPLIDRVITFLPPPAFFRARSVCKRWYGLLFSTSFLKLYLHVSPCHRWFLFFNHKTLNSYTHRHNPTNSSNKQTLMSNPSTNAEAPDQSCVGFMFDPCALTWYRLMFPLIPSCFAPVSSSGGLICWTSNDSGQKSLVLYNPLIGTISQLPPTLRPRLFPSIGLSVTSSSVDLVVAGDDMISPYAVKNLTSETFHIDDRGFYSIWGTCSSLPRLSSLESSQMVHVDGNFYSMNYSPFSVVAYDLATNAWSKVQAPMRRFLRSPSLIENQGKLMLIAAVEKSKLNVPKSLRMWCLQECGRSWLEMERMPLQLYIQFEEIESGRGFDCMGHGEFIVILIKGSN…
25	SaFbox25	MT234168	ATGATGAGCTTATTCCCGGAGGAGGTATTAGAGCACGTGTTCTCCTTCATCCAAGCCGACAAGGACCGCAACAGCGTCTCGCTAGTCTGCAAGCCATGGTACGAGATCGAGCGGTGGTGCAGGAAGAGTGTATTCATCGGGAATTGCTATTCGGTGAGTCCGAAGACGGTCATTGACCGGTTTCCGGCAGTCAAATGTGTCGAATTGAAAGGGAAGCCGCATTTTGCGGATTTCAATTTGGTGCCTGACGGATGGGGCGGGTATGTGTATCAGTGGGTTATGGAGTTGGCGAAGAGGTGTTCGGATTTGGAGGAGTTAAGGTTGAAGCGGATGGTGGTTAGTGATGAGTCTTTGGAGATTGTTGCCAATTCGTTTAAGAATTTTAAGGTTTTAGTGATG…		MMSLFPEEVLEHVFSFIQADKDRNSVSLVCKPWYEIERWCRKSVFIGNCYSVSPKTVIDRFPAVKCVELKGKPHFADFNLVPDGWGGYVYQWVMELAKRCSDLEELRLKRMVVSDESLEIVANSFKNFKVLVMAFCDGFSTSGLAAIAENCRNLEVLVLRECEVDDFSGNWLCHFPRNFTSLVSLDISCLSSELSLSALELLVNRCPNLKLLKLNRDIPLGRLPSFLRAAPHLVELGMGSCTGEIQPDVNDDLLVAFSSCKELRSLSGFSDVVPASLTAIYPVCAGLTFLNMKDATIESPDLIKLISHCPSLQRLHVMDFIEDSGLSVLASTCKDLQELRVFPSDPFVLETNVSLTEQGLVFVSEGCSKLQSVLYFCRQMTNAALVAIARNSPNITRFR…
26	SaFbox26	MT234169	ATGAAGAACGCGGAGGAGTTGCCGGACGATATAACGGAATTGATTTTACTCAAACTTCCGTACAAGTCTTTGGTTCGATTCAAAACTGTTTCAATTCAATGGCAACATATTCTCTCCCAACCAACCTTCATCTACAAACGATACATTACTAATAATAACAGTACTATATATGGTAATTCTTCTTCTTCTTCCTCGTCATTCATTGTTGCTCGCTCTTGTTTCGGGTCTGAAAAGACTCGATACTTCACTCACTTATCAGTTTCGTACACCGACGACGACGGCGATAAATTAACTACCAGTGATGTTGAAAATTTCACAATTCCAAGTATTATTGGTAATCCGCTAGGCGCCTGGCTTATTTATTCAGCCGGATTTGGGGTTTACGCATTGTTTGATTTA…		MKNAEELPDDITELILLKLPYKSLVRFKTVSIQWQHILSQPTFIYKRYITNNNSTIYGNSSSSSSSFIVARSCFGSEKTRYFTHLSVSYTDDDGDKLTTSDVENFTIPSIIGNPLGAWLIYSAGFGVYALFDLSQRKVCLWNPTIREVKVLPTFPCNFSKHEDNDDDTYVYGFAHVEFSNNNFLYKVGMIRDMYDESDGMYCLNIDVYSSLDNMWRPSKYSCRLSRSGDLYSNGWTYAGTILNGKFHFLNWLAEEDVHIITFDIFTEVFERLEIPNSLFVDANAAFSILTSVDDTFLSLVIYRGDYDEPPQSGDVWIMYEYGKVESWTKVSTTGPICDPEFVDILAINNHVGGMFFQSKENGDGLFFCRYGSAKVETLLSIRAQDLEIFLMVQYGESLV…
27	SaFbox27	MT234170	ATGGAGGCAGATGATCACCTCCTTAGTCAAACGGCTACTACGACGACAAATCTTGGTTTTAATCTACTCCCTATTGATCTGATTCACAGCATCCTCCTTCAGCTTGCCCTGCCTGAAATTCCCCGACTGGGGTCCGTTTCCAAAGCTTTTCGGGCAATAACTTCAGACCCAAACTTTCTCCATCACTACAATCTCAAGTTTAAAAATGCTCCTTGGCTCTTTATTTACATCAAAAGATGGGGTCAGGATGCTGTCCTGAAAGGCATCACGTCGGGGTTCGATCAATGGTTCAGTTTTTCGATCAAAGAGTTGGTGGCTCCGATCATTCACCGTAGCCATGAACTATATTTCCTGACTTCATGTGGAAATTTCTTTCTGTTTGCCATGAATACAAGTAAG…		MEADDHLLSQTATTTTNLGFNLLPIDLIHSILLQLALPEIPRLGSVSKAFRAITSDPNFLHHYNLKFKNAPWLFIYIKRWGQDAVLKGITSGFDQWFSFSIKELVAPIIHRSHELYFLTSCGNFFLFAMNTSKELVCVNLMNKSVKKIPPSPLGPRDTSSWRRSGMKLVSQRSGGSDHFRFFFLECVLQNKMYLFEYDSVSEKWRSTDVKEYLAKCTVNADKMKQSSFIFLTVLTSQMEHVTLGIGLDEDMPLFIISPSSTYYPLRTVDAQDLIDAMNEPASNWMKIYGDGAMLKLKSLNLSLKERKQITVKIDLWTCLSSNGIDWHWEMISTVPKELLIMNPYRIMRGCLEMKNGMIRCVLMSNYEGSCEIIWLTYEMEKREWTLTLLPDCNMKEGNM…
28	SaFbox28	MT234171	ATGTCGTCATTCCTTCACAACATAATACAACCGCCTCCATGGGAGGTGGTGCTTCTAGTAGCTCAAACTCTCGACCCCAAAACGCTAGCCACCGCATCATGCGTATGCAAAACTTGGCTTCGCATCTTCTCTTCCGATCGTCAATGGGAACAAATCTGTCAACAAGATTTTCCCCACGTGTCGAATTTGAAATCCACACACCCTTCTGTCCCTTATCGCACTCTTTACTCACTCGGATTCTCCGCCGCCAAACGCCGCCGTCAAACGCCCCCTAAACCGTCCATCTCATTAACCGATCTAATCTTCGCAATCGACATTTTCAACCTTGAGTCCAAGTTAAAGTCAAAGGTCGGACATTTATGGATCAATGGTGAGAATTTAAAACGCGGTGCTTTGTTC…		MSSFLHNIIQPPPWEVVLLVAQTLDPKTLATASCVCKTWLRIFSSDRQWEQICQQDFPHVSNLKSTHPSVPYRTLYSLGFSAAKRRRQTPPKPSISLTDLIFAIDIFNLESKLKSKVGHLWINGENLKRGALFQFDVVSKDGLNEDGEIGRVKVVWNVVLSGWRGVFCLMECEGKVGVGGEVWFSKEVASGGGCGCCCREMGVGSGLMADLRLVFSRDENEVEKKMMVVKVSMGLLSSCSWRYLCMDDGLRYLQHFL
29	SaFbox29	MT234172	ATGACGACGGAGTTGTCGAATCTACCGGAAGGCTGCGTGGCCAACGTAATCTCCCTCACAACACCTCGCGACGCCTGCCGCTTAACCGTTGTTTCCACCCTCTTTCGATCTGCTGCCGACTCTGACGCCGTTTGGGAACGTTTGTTACCTTCAGATCATCAGGACATCATCGCTCAATCCGATGCCGACACCCAAAACCAGTTGCTTCTCATGTTTCGTAATCATCCGAAGAAACAGTTTTTTATGCGCCTTGCTGAGTTCCCAATCGTCATCGAGGATGGCAGTAAGAGTTTCTTCGTAGACAAAGCAAGTGGAAAGAAATGTTTCATGATTGCTGCAAGGGAAATGGAAATAGTGTGGGGAGATACTCCGGGTTATTGGGAATGGATTTCCTTTCCC…		MTTELSNLPEGCVANVISLTTPRDACRLTVVSTLFRSAADSDAVWERLLPSDHQDIIAQSDADTQNQLLLMFRNHPKKQFFMRLAEFPIVIEDGSKSFFVDKASGKKCFMIAAREMEIVWGDTPGYWEWISFPDSRFPEVAQLRNVCWLEISLKIEASLLSPNTTYAAYLVFKLTDTSNGLEQTPVETSVGITDGVKTSKSIFLASEDDVNRHMQIVPRYGRLFLFDHPVPPPPPRAGEASSANNGTNGEYPKRRADGWMEAELGEVFVHGGENGDFVEVSVTEVKHGHWKRGLVVEGIEFRPKA
30	SaFbox30	MT234173	ATGGAGTGGGACAGCGGTTCTGATCTCAGCGCTGACGATGACGATCTTGGAGGTTTCATGCTCAACGACGGCGGTCCGATTCCTTTCCCTGTTGGCGGTTTGATTCAGACCGCTCCTTGTGGATTTGTGGTCACAGATGCTCTCGAGGCCGACCATCCAATCATATATGTCAACACTGTCTTCGAAATGATTACTGGTTATCGAGCTGAGGAAGTTCTCGGGCGCAATTGCCGCTTCTTGCAATGTAGAGGCTCTTTTGCCAAAAGGAGACACTCGCTGGTTGATGCTACAGTGATTGCTGAAATAAGAAGGTGTATGTATGATGGAGTTGAATTTGAAGGTGAGTTGTTGAACTTCAGGAAAGATGGTTCTCCATTGATGAACAGACTACGATTAACC…		MEWDSGSDLSADDDDLGGFMLNDGGPIPFPVGGLIQTAPCGFVVTDALEADHPIIYVNTVFEMITGYRAEEVLGRNCRFLQCRGSFAKRRHSLVDATVIAEIRRCMYDGVEFEGELLNFRKDGSPLMNRLRLTPIYGDDDIITHFIGIQFFTEADLDLGPLPGSSVKESSRLSDRIAYNTTSLIESSGNRNVIRGVCGIFQLSDEVISLKIFSRLTPRDIASVGSVCTRFYELTKNEDLWRMVCQNAWGSETTRVLEAVPGAKRLGWGRLARELTTLEAAAWSKLTVGGAVEPSRCNFSACAVGNRVVLFGGEGVNMQPMNDTFVLDLSSSHPAWQHMQVSSPPPGRWGHTLSCVNGSNLVVFGGCGTHGLLNDVFVLDLDAKQPTWREISGLAPPIPR…
31	SaFbox31	MT234174	ATGTCATTCCGCAGCATAGTTCGTGATGTCAGGGAAGGTTTTGGAAGCTTATCAAGAAGGAGCTTTGATTTTAGACTTTCAGATCATGGGCATCATAGAGGAAAGTCACATGGCTCAGTTCATGAATCAGAGGACCACGTTATAGTTCAAAACAGTCGCTGGGCTAGCTTACCCCCTGAGCTTTTATTTGATGTCATTAAGAGGTTGGAGGCCAGTGAGAGTACATGGCCTGCTCGTAAGAATGTTGTTGCTTGTGCATCTGTTTGCAAGGCTTGGAGAGAAATGTGTAAAGAGATTGTGCAAAATCCGGAGATATCTGGAAAACTTACCTTCCCCGTGTCATTAAAACAGCCAGGGTCTAGGGACGGAATGATTCAGTGCTTTATTAAAAGAGACAAA…		MSFRSIVRDVREGFGSLSRRSFDFRLSDHGHHRGKSHGSVHESEDHVIVQNSRWASLPPELLFDVIKRLEASESTWPARKNVVACASVCKAWREMCKEIVQNPEISGKLTFPVSLKQPGSRDGMIQCFIKRDKSSLTYHLFLCLSPAPLVENGKFLLSAKRNRRTTYTEYVISTDADNISRSSSKYIGKLRSNFLGTKFIIYDTQPPYNRCNAEPLGRSSRRFYSKKVSPKVPSGSYNIAQVTYELNVLGTRGPRRMHCTMHSIPTSSLEPDGIVPGQPELLPRSLEDSFRSISFSKRIDSSTDFSSSRFSDIGNVHDDEQDGKERPLILKNKVPRWHEQLQCWCLNFRGRVTVASVKNFQLIASAPPTALPTAPTAPNAPSTSQPSSSDPEKVLLQFG…
32	SaFbox32	MT234175	ATGGAGAGAAATAGAATCATTCATCCTCCCCTGGTTGATTCGACGTGCCTGTGCAGAGTTGATGCAGGATTTAAAACAGTCGTTGGGGCTAAAAGATATGTTCCGGGGACAAAACAATGTCTTCAGCCAGACATCAAGTCTTCCATTCATCCAACAAGATACAAGCCATCGAGGAGTGATCGAACCAGGAACCAATCTCCTTTACTCACAGGCTTACCTGATGACCTTGCAATTGCTTGCCTAATTCGTGTCCCTAGAGCTGACCATCAAAAACTTCGATTAGTTTGCAAAAGATGGTATCGTCTATTAGCTGGAAATTATTATTATTCACTCAGGAGGAATATTTCGATTACATGA		MERNRIIHPPLVDSTCLCRVDAGFKTVVGAKRYVPGTKQCLQPDIKSSIHPTRYKPSRSDRTRNQSPLLTGLPDDLAIACLIRVPRADHQKLRLVCKRWYRLLAGNYYYSLRRNISIT
33	SaFbox33	MT234176	ATGGAGACACAAGGGCGGCGCAAGAGACATCGTTCCGGGAAGACCAACACCACCATCTTTGATTTGCCCTATGATGTGTTGCGGCTAATTGTCAACAGACTCAACCTCAATGGACGTTTAAACCTCACTCTGGTCACCAAATCCTTCAGATCGCTCACCAGCGGTTTCGTCTATAACCTCAGATTCAAATCCGTCCCATCCAGCCAAGCCTTCCGGAAACTCTTAGCCAGGTTTTCTTCCGTCAATTTTATCAGCGTCGACTCTGACACAATGACTCGTGCGCTGAAGCAAGTTGCAGAATCAGGGTTGAAAATTGAACGCTTGGAGATACTCGGAGGTTCTAAATTTCCTAATATGGACGAAATTGGTTTTTTATCAGGTAAGTTTGAATCTGTAAAA…		METQGRRKRHRSGKTNTTIFDLPYDVLRLIVNRLNLNGRLNLTLVTKSFRSLTSGFVYNLRFKSVPSSQAFRKLLARFSSVNFISVDSDTMTRALKQVAESGLKIERLEILGGSKFPNMDEIGFLSGKFESVKALKLVLSHYVVEQDVVEFIHLLFPSLQELACCGIFTLSDFGIEKLVHKPLNLRKISLGSSSALTNRALEALTKCVNLEHISLGNWGRITLQRFCVFLRMKKSLKSLELPNYHRSSMMERPDDLLQLVETISLCENLSHLKISGYMMNDSFLRIIARSRSPLTSLEIERADKTNYYTMTGMSSLLMAFQGLTKLRIHTPWPVLDNADTEMSLLVKYLPRLKDLFLSSRFATYATLFSLIQNCPLLEIIHVNFVAFDNEFDLPLEIKK…
34	SaFbox34	MT234177	ATGGCGACGACGACGACGACCGAAGGCTTCACTACTCTTCCTGAAGACGTCCTTCTCAACATCCTTTTCAAACTCGAAGACGATCCTCGTCACCTACCTCGCCTCGCTTGCGTCTCCACCAAATTCGCTTCCTTAATCCGCTTCGTCTGTTGGCCAAACAAATGTCACGATTCCATTCCTGATGTCGTCGCTCATCTCCTCTCTTGTTCCTCTTCCCACGATCCTGCCGGTGGTTGGCCCGCTCTTCATAAACTCGCTGTTTGCTGTCCTGGTCTGCTTCATTCAGGCGTTCTGTTGGATAATTCCGATTTCGGATTGGAGAGGGAACTCGGTCCCGAGACTGATTTTCCTCTTTCGGCGACTACTGCTCAGGACGACGTCGCTGCTACCGCTGATTCC…		MATTTTTEGFTTLPEDVLLNILFKLEDDPRHLPRLACVSTKFASLIRFVCWPNKCHDSIPDVVAHLLSCSSSHDPAGGWPALHKLAVCCPGLLHSGVLLDNSDFGLERELGPETDFPLSATTAQDDVAATADSGTGQFDDDDVEASASASGWSLYDDLYMDTVYDASEFQPDDIADVNEVTEAVEEEVKEEGASSACRNTNVYRSLRSHLASGVWNLSREQGNKLLASRFRGDCLYICDWPGCVHIEEKRNYMLFRGIFKDFKKSRVWRTINDANRNKLNLNCAYCSCAETWDLHSAFCLRRVYGYHDDGEPVVRAYVCENGHVSGAWTDWPLYT
35	SaFbox35	MT234178	ATGGATATTTACAAAGAATCTGAATTACCCGAGGATCTGGTTGTCGAAATTTTGATAAGGTTACGCATCAAAAAGCTTATTCGGTTGAAATTGGTGTCGAAACAGTGGCACAAGTTGATCACCAGTCATACTTTTGCTTTCCGACACGCTCAGTTTCAAACCTCCGGCAAGTATTCTATCTTGGTTGTCCAGATTCTGAGTCATAGCTATGTATTTCCTATTTCATGGACACCAAAACAATCTTCTAAACCGGGATTTTTCTTTCCATGGAAAGTAACAAAGAGACCCCGCCTGCCCTTGCCCGATTTTGAGGGCAAGTATAATGGTGATGGTGGTCTCCATGTGTTGTTCCCTGCCGGATATGGCATCTACTGTCTTTTTGAGTCTAATAGCGGGAAT…		MDIYKESELPEDLVVEILIRLRIKKLIRLKLVSKQWHKLITSHTFAFRHAQFQTSGKYSILVVQILSHSYVFPISWTPKQSSKPGFFFPWKVTKRPRLPLPDFEGKYNGDGGLHVLFPAGYGIYCLFESNSGNVLIWNPTIKDVKVLPLSPFYPSWIVHIFHFGMVFFKDGSFSYKVGRVYSTRLDRDKRIYNLSLDMYSSETKCWKTISNFASGQYMGYDEYIFRCVNLNKRVHWVIHSRTKDTCITTFDYETEVFGRIKAPMLLEACHPKFEGKSFVAIFDDKFLCLVIYRSVDGVSYYLDIWVMREYENEDSWIKEFTVGPITKDKQVLMFSSRLQGVFLWRKNCYPAKLLLLDCKSSKRRSHELVGFGGRFGDFAMQVVEHAESILPASSM
36	SaFbox36	MT234179	ATGGAGGTTTACAAAGACGACTCTAAATTACCCGAAGATCTGATTGTCGAAATTTTGATAAGGCTTCGTATCAAAAAGCTTGTTCAGTTAAAATCGGTGTCGAAGCAGTGGCACAGGTTGATCACCAGTCATACCTTTGCTTTCCGACACGCTCAGTTTCAAACCTCCAGCAAGTATTCTATCTTGGTTGTCCAGATTTTGAGTCACAGCTATGTATTTCCTATTTCATGGACACCAAAACAACCTAAACCAGGATTTTTCTTTCCATGGAAAGTAACAAAGAGACCCCGCCTGCCCTTGCCCGATTTTGAGGGCAAGTATAATGGTGGTGGTGGTCTCCATGTGTTGTTCCCTGCCGGATACGGCATCTACTGCCTTTTTGAGTCTGGGAATGTGTTG…		MEVYKDDSKLPEDLIVEILIRLRIKKLVQLKSVSKQWHRLITSHTFAFRHAQFQTSSKYSILVVQILSHSYVFPISWTPKQPKPGFFFPWKVTKRPRLPLPDFEGKYNGGGGLHVLFPAGYGIYCLFESGNVLLWNPTIKDIKVLPLSPYYPSWIVHIFHFGMVFFKDGTFSYKVGRVYSTYLDPDKRIYNLSLDMYSSETKCWKTISNFASGQYMGYDEYIFRCVNLNKRVHWVIHSRTKDTCITTFDYETEVFGRIKAPMLLEACHPKFEGKSFVALFDDKFLCLVIYRSVDGVSYYLDIWVMREYENEDSWIKEFTIGPITKNKQVLVFSSRLQRVFLWRKNCYPAKLLLLDCKSSKRRSHELVGFGGRFGDFAMQVVEHAESILPASSM
37	SaFbox37	MT234180	ATGGCGGCGCCGGAGGAATTATTGGCTCCCTCTGTTCGTATAAACAAGTCCAATTCTGAATTGATGGAGGATTTGATATTTGAAATTTTAGTGAGGCTACCGATAAAAAATCTGGCTCAATGCAAAACAGTGTGCAAAAAGTGGCATAGATTGATTAGCAGCCCCAGTTTTGCTTTCAGACACTTTCAAATAATTCGAAGCTGTAGACCGAAGAGTTCTCCATTCTACGTCCTATGTTCTCTAGTTACCAAAGCCTTATTAGCTCCTGTATCGTTTTCCGCCACCGGAGAACTCATAAGATATCCCCGCATTAACTTGCCATACATCCAGCCGTGGATCGGTCGCATCTGGGTTGATGGCATGGTAAATTATAAAGTGTTTTCAGCTGGGTACGGCATC…		MAAPEELLAPSVRINKSNSELMEDLIFEILVRLPIKNLAQCKTVCKKWHRLISSPSFAFRHFQIIRSCRPKSSPFYVLCSLVTKALLAPVSFSATGELIRYPRINLPYIQPWIGRIWVDGMVNYKVFSAGYGIYCFFETLTKQILLWNPTTKEHRVLPPSSYVTSSSEEHDFLFGEVGYKDGNFSYKVGRVTSKLTPDSIYTRDTGGHLCVTLELYSSETDCWKVIPDFVSGQYFKCSDSVLRFANLNGRAHWVFQSATEEDSYITTFDYETELFGRIKAPPQIGGCGYNKLRCLVTTFHDKFLCLGLFREIHGEGSYLDIWVMLRYEDEDSWTKKLTVGPIPDDLEVIEISSKLNGVFLWNSQPSRTELLFWNCKSPKIEGYYSMGEMRPGYWLNAEL…
38	SaFbox38	MT234181	ATGGCGGCGGAGGCGGAGGGATGGTTGGCTCCGTGTGTTCGTATAAAGAAGTGCAATTCTGAATTGACGGAGGATTTGATAATTGAAATTTTAGTGAGGCTACCGATCAAAAAGCTTGCTCGATGCAAAACAGTTTGCAAAAAGTGGCTCAGTTTGATCAGCAGTCACAGTTTTGCTTTCAGACACTTTCAAAGTCGAACCTTTAGGAAGCAACAGATGATACCTGCATTCTTCGTCCTCTGTTCTCTAACTACCGAAGCCTTCTTCGCTCATGTATCTTTTTCCGTCGCCAGAAAACTCACAAGACATCCTCGTATTAACTTGCCATACATCCAGCCATGGATTGGTGGCATCTGGCGTGATGGCATGGTAAGTTATCAGGTGTTTTCAGCTGGCTAC…		MAAEAEGWLAPCVRIKKCNSELTEDLIIEILVRLPIKKLARCKTVCKKWLSLISSHSFAFRHFQSRTFRKQQMIPAFFVLCSLTTEAFFAHVSFSVARKLTRHPRINLPYIQPWIGGIWRDGMVSYQVFSAGYGIYCLFETLTKKMLLWNPTTKEHKVLPPSPYVPPYSRIHAFSFGAVVYKDGNFFYNVCRVSSKLTPNSIYNCDTGGHMSVTLELYSSRTNSWKVIPDFASGQYFKYLDNYLPCANLNGRAHWVFQSATEEEDTYITTFDYETELFGRIKAPPQIGGCSYNYNKLRCLVTTFHDKFLCLGLYREIHGKGYFFIDIWVMRKYGDEHSWIKKSTLGPIPDNLEVVEFSSKLKGLFLRNASSSYKVLLFWNCKSRKITGQYSMTEKIVTT…
39	SaFbox39	MT234182	ATGGCGGCGCCGGAGGAATTATTGGCTCCCTCTGTTCGTATAAACAAGTCCAATTCTGAATTGATGGAGGATTTGATATTTGAAATTTTAGTGAGGCTACCGATAAAAAATCTGGCTCAATGCAAAACAGTGTGCAAAAAGTGGCATAGATTGATTAGCAGCCCCAGTTTTGCTTTCAGACACTTTCAAATAATTCGAAGCTGTAGACCGAAGAGTTCTCCATTCTACGTCCTATGTTCTCTAGTTACCAAAGCCTTATTAGCTCCTGTATCGTTTTCCGCCACCGGAGAACTCATAAGATATCCCCGCATTAACTTGCCATACATCCAGCCGTGGATCTGTCGCGTATGGGTTGATGGCATGGTAGATTATAAAGTGTTTTCAGCTGGGTACGGCATC…		MAAPEELLAPSVRINKSNSELMEDLIFEILVRLPIKNLAQCKTVCKKWHRLISSPSFAFRHFQIIRSCRPKSSPFYVLCSLVTKALLAPVSFSATGELIRYPRINLPYIQPWICRVWVDGMVDYKVFSAGYGIYCFFETLTKQILLWNPTTKEHRVLPPSSYVTSSSEEHDFLFGEVGYKDGNFSYKVGRVTSKLTPDSIYTRDTGGHLCVTLELYSSETDCWKVIPDFVSGQYFKCSDSVLRFANLNGRAHWVFQSATEEEDTYITTFDYETELFGKIKAPPQIGGCGYNKLRCLVTTFHDKFLCLGLFQEIHGEGSYLDIWVMLRYEDEDSWTKKLTVGPIPDDLEVIEISSKLNGVFLWNSQPSRTELLFWNCKSPKIEGYYSMGEMRPGFWLSPE…
40	SaFbox40	MT234183	ATGTGTTTTTCAGCAGACTTTTGCGATCTGCCAACAGATTGCGTTACGAAAATCATCTCTCTAACAAGTCCTACTGACGCTTGCCGACTTGCTCTTGTGTCTAATGTGTTGAAATCAGTGTCGGAGAGTGATTCAGTCTGGGAGAAATTCTTGCCTAATGATTTACATGACATTATCGGACGTTCTGACTCTGGCTCTGACGCTGAGTTTCAATGTCTGCTTTTGTGTTTCTCCAAGAAACAGTTGTTCTTCAGACTCTCTCACTTTCCACTCCTCATCGACTCCGGCCTCAAGAGCTTCTTTTTGGACAAATTAACCGGCAAGAAATGCTACATGATCTCCGCTAGAGATTTAGACATTGTCTGGGCCGATACTCCCACCTACTGGAACTGGACGCAA…		MCFSADFCDLPTDCVTKIISLTSPTDACRLALVSNVLKSVSESDSVWEKFLPNDLHDIIGRSDSGSDAEFQCLLLCFSKKQLFFRLSHFPLLIDSGLKSFFLDKLTGKKCYMISARDLDIVWADTPTYWNWTQFPESTFPEVAELRSVCWLEIHGKIDSSLLSSNTNYAAYLIFKFNERSYGFDDQPVEVSIAIRGVTTYTKNVYLNYSEADQPRPRRHYIVPRRVALFSRARAHILEQQATRGPVSGRTSLEAKKRRDGWFEIELGEWFVNGGEVGEVEMSLSEVKGGHWKAGLIVQSIEVRPKWVLCK
41	SaFbox41	MT234184	ATGGTGGGAGATGTGAGTAATGATGAGTTGAATTTGAGTTTTCAGAAGCTTGTGATGTTTGGAAGTGAATTGGGGAAGATGCAAAGTGGTGGTGTTATTACTGAATGGAAGGATATTCCTATGGAGCTGTTGTTGAGGATCATGTCTCTTGTTGATGACAGGACTGTTGTTATGGCTTCTGGTGTTTGTTGCGGTTGGAGAGATGCTGTTTGCTTGGGTCTCACCCGTTTGTCGCTCTCTTGGTGTAAGAATAGCATGAATGAACTGGTGATGTCTATTGCCCCGAAGTTCAAGAATTTGAAATCACTTGTGCTGCGTCAAGATATGCCGCAGCTTCTTGATGCTGCAGTCGAAGCCATTGCTAATAACTGCCATGACCTACAAGACTTGGATCTCAGC…		MVGDVSNDELNLSFQKLVMFGSELGKMQSGGVITEWKDIPMELLLRIMSLVDDRTVVMASGVCCGWRDAVCLGLTRLSLSWCKNSMNELVMSIAPKFKNLKSLVLRQDMPQLLDAAVEAIANNCHDLQDLDLSKSNKLTDLSLYALGRGCPNLIKLNISGCTSFSDVALVQLTSCCTKLKVLNLCGCGRAATDRALEAIAENCRKLQILNLGWCEEITDKGVSSLAYGCPDLKALDLCGCHRITDESIVALASNCPHLRSLGLYYCQNITDRAMYSLAANSRVKSKHNLWQQQQPSKTKHDDEGLMNLNISQCTALTPHAVQAVCDSYPALHTCPGRHSLIISGCLSLTSVHCACSFQAHRSATMRAH
42	SaFbox42	MT234185	ATGGATTCTGATGCATCACTCAATTTCACCGACTTCCCAGAAGATGTACAGCTCTGCATCTTATCATTCCTAACTCCATCAGACATATGCACCTTCGCATGCACATCCAACCGCTTTGCCAAACTCTGTCAAAGCGATGAGAAGCTCTGGCACGCCATGTGTGATCGTCGATGGGGTACCAAAACCCAGATCCAGAAATGGGGCGGTGGTAGGGTTTCATACAAACTACTTTACAGGACTTTGAATGAATGGGATGATCTGATCGGATTCTGGCGACGGAGTGGGAATGGACAGGGACTGATTGAGTCACCGGGTTTGGTTTTGTTTGAATGGGGGGTTTCGTATTTGTGTGGGTTTAGGGTTTCTCCTTGTAGAGATGGGAGTTATGGAGTCGTGAAA…		MDSDASLNFTDFPEDVQLCILSFLTPSDICTFACTSNRFAKLCQSDEKLWHAMCDRRWGTKTQIQKWGGGRVSYKLLYRTLNEWDDLIGFWRRSGNGQGLIESPGLVLFEWGVSYLCGFRVSPCRDGSYGVVKAPFLMMGLGENGEVVNLLDPEGRCDLDGGELLDVGIEKLGFVESDLILVNVSFMGRNHLVVEDNLTRIVGSNLGGYNNYKKKNRMSRSSSSGSMKLEEEEMGGDGGFVGSPGSFPDRLMLDIYQYFANRTSPVSDRMTRRQRRKEKERRKWGAEHFVKIVNSSPTHDRPLQGLWKGISDDDTNLDFYLVAYDDIGGLTCRRVGDACTLLSTYSPVFWTSNNTFIESPLSPEEEYIYGSRIHLRPSLAENNPDTHIHIASNEPVSRI…
43	SaFbox43	MT234186	ATGGATGCTGTTGATGATGGTCTGAAACAGAGCAGTGCTCTGATCCCAGGACTTACCGACGATGTAGCGATTGAGTGTTTGATCAGAGTACCTTACCGCTCCCATTCTGAGATGGGGTTTGTGTGTAAATCATGGAAAGCTCTGTTTTCTAGTAAGTCGTTTTATAAAGAGAGGCAGAGGTTGTGTATTTCAGAACATCTGCTCTGCTTCATCCAGCCACTAATTCCGACCAATCGGACTGACGTCGACAATGAATCAAGTGCTGATCAGAAGCTTAGAGACGATGTGGTGAAGTCATCATATCCATCTTCACCACCCGGTTACGGATTGAGTGTCTACAATTCCAGTAACAAGACTTGGCGAAGAGTTTGTTGTAAGCTGGAGTTGGATCAACTCCGA…		MDAVDDGLKQSSALIPGLTDDVAIECLIRVPYRSHSEMGFVCKSWKALFSSKSFYKERQRLCISEHLLCFIQPLIPTNRTDVDNESSADQKLRDDVVKSSYPSSPPGYGLSVYNSSNKTWRRVCCKLELDQLRVPMFCHCVGLPELNKMVIIGGWDTQTLEPVSSVYVFDLATRRLRQGASMKKARSFFACAAVGGSKVYVSGGHDGQKNALKSAEVYDAENDEWTTLPDMEHERDECHGMWWGGEDRKFWAVSGYETECQGRFRRDVECYDPDTNSWSVVDNVWPFATLSPRCTAAVTGPNGKEWHWFLSSKQLQGVELNADGGNWDVVKSVIRVPEGMSGSNLPCVASSDQVFVMGSSSNRPVQVSSSTSDGDSSAGSCCDGAAAFSYGTDKKWRHV…
44	SaFbox44	MT234187	ATGGCATCTGAAGAGGTTCTAAGAGCCGTCTTCCCATACCTGGATGACAAAGAGCTCGTGTCATGCATGCTGGTGTGCAAGCAATGGAAAGGAGTAGCTGAAGATGATTACTTTTGGAAATGTATATGTGCTAAGAGATGGCCTTCAGTATCTAAGCGGCCAAAGCCACCTACAGTAACATACCACAAGCTGTTCAAAACAATTCGTAAACGGCAACATCAGAGACCAATGGTCCCTCCAAAACTATCATTCAGTGACTTGGAATTCTACATTGACATATGGTCTGAAAAGGCACTCATCTTTTCAGATGTAATTCCCGGACCCATTTTTCTAACTGGAATAAAGATCCCTCCACCTGGAATCCCTGACATACTTAAGTTCCATCTCAAAGGCCCGCAG…		MASEEVLRAVFPYLDDKELVSCMLVCKQWKGVAEDDYFWKCICAKRWPSVSKRPKPPTVTYHKLFKTIRKRQHQRPMVPPKLSFSDLEFYIDIWSEKALIFSDVIPGPIFLTGIKIPPPGIPDILKFHLKGPQLKMTLPLDPRFKVQEGEILSISVLAARKDSNTVASIIKKSRFDYIDRSAHRAHAFDYLDLASPVYLFVTGIRAWFSLLFMVDGDEGALDVFGLEMDFSDAANTKDEVLWLLDMLDWK
45	SaFbox45	MT234188	ATGCCCTTCTACCGATCACTCCACCAACTTGCTCCCATAGATCTAATCAGCCCTGCCCAGACACCCATTTGCCGGGCGACGTTGGAATTAAGGAACATCCTGCTGTCTCTCTGTATCTACTTAGGCAGGAGTTTAAACCCTGAAAAGTTGCGAGTTATGAACGGCGAAGCATCATGGATAAGTCACCTCCTAAATACCACACTGCAAGAGAGTTGGGAGTTGATGGCATTTTCACAGGTTAATTATCTAGACAACAAGGAATCTTCTGACCTTTCTCTTGACATGATCCTTCCGGATGATTTATTGGAACGAATATTGGCGTACCTTCCTATTGCAAGTATTTTAAGAGCTGGCACGGTTTGCAAGAAATGGCATGAGCTAACCAGTTCCAAGAGGTTT…		MPFYRSLHQLAPIDLISPAQTPICRATLELRNILLSLCIYLGRSLNPEKLRVMNGEASWISHLLNTTLQESWELMAFSQVNYLDNKESSDLSLDMILPDDLLERILAYLPIASILRAGTVCKKWHELTSSKRFLWNASQTMPQKPWYFMFTSSDEPSGYAFDPILRKWYGIELPCINTSNLFIASSDGLVCFMENDSRSELYVCNPITSEYKKLQEPSGLSLSDYYSALSVSVDRISHNYNVLILKSKQVPGNFTQWELSIHMYDSASLKWVISLTEVLTGWRGGDESVICNGNLYFLIYSTFGGLPERRHGLVTYDLSNKFSSHGPLLKSFIPVPCSLTCGRLMNLKGKLVMVGGIGKPDRPDIIKGIGIWLLKGKEWQEISRMPHRHFQGFGEFDDV…
46	SaFbox46	MT234189	ATGGGGGATATTCGAGGGACGACATGTAAGATGTCAATCTTGGATTTGCCGAATTTGGTGGTTGAATGTATTCTAGAGAAACAAACACCTGATGAACTTTGTAGAATGGCTTCAGTTTGTAGAGAGTTGAGGGACATTTGCTTAAGTGACCATTTATGGGAGAGACATTTTAGAAGGAAATGGGATCGATTAATCGATTCTACTTCATGCCAAAGGTCGCTTTGGCATGAAGTAATTCAAAGCTATTCAGTTGTCTATGGAAGAGAAAGGCCAAAAGGCTTGTTAGGACTATTGTTGCATTTATCAACATTTTCATGGATTCCATCCAAATCTCATTTTAGTGACAAGAAACGTCGTCGTTCGACCGCAGTTTCTACTTCACTAGTATCTTTGTATTCT…		MGDIRGTTCKMSILDLPNLVVECILEKQTPDELCRMASVCRELRDICLSDHLWERHFRRKWDRLIDSTSCQRSLWHEVIQSYSVVYGRERPKGLLGLLLHLSTFSWIPSKSHFSDKKRRRSTAVSTSLVSLYSLLESGKVWFPAQVYNRENGHTGFMLSCYDAELNYDRRTDTFKARYPPHGRRALVVEDGVEWERIRAPQVDHTSPHDLHKSCCLDDLHPGDHVEIQWRRNKEFPYGWWYGVVGHLESCDGNERFCHCHKSDVVVLEFKQYAPGSRWRHTLINKKDHREEGNEAYGFYGGIRKISNKDEISTWMHLWPREVLE
47	SaFbox47	MT234190	ATGACAAGCATTGTCAACTTGCCGGATGATGTAATGGAGTTAATTTTCTTAAAGCTTCCTAGTAGTTCATTGATCAGATTCAAGAGCGTGTCCAGATCATGGCACGGCTTAATCTCTAACTCCAGATTCGTGCATCAACAATACATGACCAAAAATTTGATGGCGAAAAGAAGCGAATGTACTACTACTACTAGCTTCCTTGTATACAGGCGTCAACATAGGCATAGATCGAATGATTATTTTACTGTCATTTCTATGTCGCATGTCGGTGCCAAACTCAACTCTACGTTTTGTGATCCACGGATACTTTTGTCTGAACTTGAATTAGTCTATCCGGCTGGTTATGGAAGGTGGTATTGTGGAACCCGGCCATTAGAGAATTTACAGAGCTTCCCTGGC…		MTSIVNLPDDVMELIFLKLPSSSLIRFKSVSRSWHGLISNSRFVHQQYMTKNLMAKRSECTTTTSFLVYRRQHRHRSNDYFTVISMSHVGAKLNSTFCDPRILLSELELVYPAGYGRWYCGTRPLENLQSFPGRLCIQNLDFMTTVSPIVEYDKDNGFSYKVGLMHIEYDSNNDSFCLSIELYSSIENSWKLFKHVYYGIAKGSNGKWQPYGTNLNGKFYFLPMFYGEVRFIVTFDMTTHEFGSVKVPSFMAEDPAYVFSDLVLTKFDEKSVCLLVFKRNIHEANMEAWVYLEHNESWILKSFVRGIRNPLEVSVFGINTSTGVLLKQGDKLCYCRYGSGQLEILAGVVKSKEYEFNQIVEYEESIVSFEANP
48	SaFbox48	MT234191	ATGATCCCCGAAATGCCCGACGACCACTCCGATCCATCTTCACCTTCCATCGCCACCATCCACCCTCACTCCTCCTCCTCTTCCTCCCCATCATCCCCGTCGCCAGATCAGGTCCTCGAGAACGTCCTCGAAACAGTCCTTGTCTTCCTCACTCAACGTCACGACCGTAACGCAGCTTCTTTAGTCTGCAAGTCATGGTACAGAGCTGAGGCGTTGACCAGATCTGACTTATTCATAGGTAACTGCTACTCGGTTTTACCTGCTCGTGTCACGGCTAGGTTTCGTCGTTTGAAGTCTGTTGTGTTGAAAGGTAAGCCTAGGTTTGCGGATTTTCAACTCATGCCGTTTGACTGGGGTGCGCATTTTGCGCCTTGGGCGATTGCTTTGTCTGCTGCTTAT…		MIPEMPDDHSDPSSPSIATIHPHSSSSSSPSSPSPDQVLENVLETVLVFLTQRHDRNAASLVCKSWYRAEALTRSDLFIGNCYSVLPARVTARFRRLKSVVLKGKPRFADFQLMPFDWGAHFAPWAIALSAAYPCLEKVSLKRMSVTDYDLAVLAHSLPKFKELILVCCEGFGTSGLAMLASKCRQLQVLDLIEDEVTDDEVDWISCFPDGETTLESLSFECVDSPINFEALLRLVARSPRLKKLRVNQFVSIEQLCRLMIQAPQLTHLGTGAFSPSEVGPQTDPESSLVTAFSACRSLLCLSGFRDIVPEYLPAIYYAFTTLTSLNFSYANIELGLLNSVLSRCPKLQILWVLDSIGDEGLEVVAETCKDLRELRVFPVDAREDSESSVSEVGFEAIS…
49	SaFbox49	MT234192	ATGGGAGCTTTCTTGAGTTTGGCTGGTGCCAGGAGTGGTGTTGTTAACAAGTGTAATGAGGTGAATCAGGGCGAAGCTTGCAAGAAACGGAGGATTGTGTCTGATGATTGTTGTGTAAGGTTAATACCCGGACTTCCTGATGAGTTGTCTGCACAGATATTTGCAAGAATTCCTAGGATACATTACCTGAATGCTGGGTTGGTTTCGGGGAAATGGAAAGCAATGCTTTCGAGCCCCGAGCTGTATAAGCTGAGGAAAGAACTTGGTACAGATGAAGAGTGGCTGTATTTGCTTACCAAGTCTGAAGATGAGAAACTCACGTGGCATGCCTTGGATCCTTTATCAGAACAATGGCAACGATTGCCGCCAATGCCTAGCATTGTTGTCGCTGAAGAGCCT…		MGAFLSLAGARSGVVNKCNEVNQGEACKKRRIVSDDCCVRLIPGLPDELSAQIFARIPRIHYLNAGLVSGKWKAMLSSPELYKLRKELGTDEEWLYLLTKSEDEKLTWHALDPLSEQWQRLPPMPSIVVAEEPDTITPGLLWSMLGPSAKIAGVVKGWLGKKDVSDNHVPFCGCAVGVVEGCLYVLGGFSKDSTLKNVWKFDPVLNTWTEEAPMSTGRAYCKTGIVNNKLYVVGGVTRGQGGLTPIQSAEAFDPKTNTWSEIPGMPFSRAQVFPTPFLADSIKPIATGMTQYRGKLYVPQSLYSWPFFVDVGGEVYDPETNSWEEMPTGMGEGWPARQAGTKISIVLDNELYGFDPSTSLDNGKIKVYDHEQDAWKVAITKVPKFESANSESPYLLAAF…
50	SaFbox50	MT234193	ATGAACGACGACGAAGACAGACCTAACGATGATTGCCCGGAGCTTCCGGACCATCTGATCTACGACATCTTCATCAAACTTCCAGCAACAACGCTAAACCGATTTCGAAGCATATCAAAACAATGGAGCAAAATCATCTCAACTCCAGCCGTCCATGCTCGGAACAGTCGCTGTACCGCCAGCAGTAGCCTTCCGCCGCTTGCTAGTCTTAGGTTTCCTGTTAATATTGGGTACAGTAATGGTGATAGTTCACCGTCTTCGTGTCATGGATTGTTGTGCTTGAAATTTGTTCATTGCAATACTTATAAGGGAAGCATATTTGTTTGGAATCCGGTTACTAGTCAGTTAAGGCAGGTGCCGTGTCCTGTGCGGCATCACTTTACTTCCTTTCTTGGGTTT…		MNDDEDRPNDDCPELPDHLIYDIFIKLPATTLNRFRSISKQWSKIISTPAVHARNSRCTASSSLPPLASLRFPVNIGYSNGDSSPSSCHGLLCLKFVHCNTYKGSIFVWNPVTSQLRQVPCPVRHHFTSFLGFGYDDVSDDYKIVVSKSGWIDSAERTQIMSLKRSNGTKWRKIDTPSWGCRISDSVTIGGDIYWISYIRRGDILIENYWASQNLSEEWYYVVIEFNVTNERLTVLPTPFQRQPCDKKRMEIGQYKGTLCFFGGDLIICSAGVCKLKNWGEVMNDDRDSADDVFPELPDHLIYDIFLKLPPTKLFRFRTLSKQWRRIISTPAVYNMIASWSEDARNNRLIATRSLPPPASLRFPTKIGHRYGYISPSSSSHGILCLRFTYWNGYTPFIS…
51	SaFbox51	MT234194	ATGCTGGAGATTTTAATTAAGATGAACTACTGTCCGGAAGAAGTGTTGGAGTATGTGTTTGATTCAATTACAAGTCATAGGGACAGGAACGTTGTGTCGCTGGTATGTAAATTGTGGTATAAAGTTGAGAGATGCAGCAGGCAGAAGGTGTTTATTGGAAACTGTTATGCGATAAGTCCGGAGAGATTGGTGTCGAGGTTTCCGAGGTTGAAGGCATTGACGTTGAAAGGGAAGCCTCATTTTGCTGATTTTAATCTGGTGCCAAATGATTGGGGAGGTTACGTGTATCCTTGGATTGAATGTATGGCCAAAAATAGTGTTGGATTGGAGGAGCTGAGACTGAAGAGAATGGTGGTTACTGATGAGTGTCTTGAATTGATATCCACTGCATTCGTGAAT…		MLEILIKMNYCPEEVLEYVFDSITSHRDRNVVSLVCKLWYKVERCSRQKVFIGNCYAISPERLVSRFPRLKALTLKGKPHFADFNLVPNDWGGYVYPWIECMAKNSVGLEELRLKRMVVTDECLELISTAFVNFKSLVLVSCEGFSTDGLAAIAANCRHLRELDLQENDVEDRRGHWLSCFPENCTSLVSLNFACLRGEVNLASLEKLVARCPNLRSLKLNRAVPLETLQKLLTKAPKLEDLGTGSYVHDSDSDTYNKLKSTVEKCTSVRSLSGFLEVAPSCLPAIHQLCTNLTSLNLSYAPGIHGNDLIKLISQCKRLQRLWILDCIGDKGLGVVAATCKDLEELRVFPSDPYGAGNAAVTEVGLVEVSAGCPKLHSVLYFCQQMTNEALKTVAKNCS…
52	SaFbox52	MT234195	ATGGTATTCAAGAGGATCTGGCGTGAACTGAAAGAAATAAGAGATGAGATAGAAACCAAGTCTCGTAAAGTGATTAATCAAAACCATTTTCGAACCAGTTGTGGTAGATCACATATTGCTCCGGAGCTCTGTACTTCTTCAACAGATATAATCAAGCAAGGACAGTGGCAAAATATACCTCCAGAGCTGCTTTTAGATATTATCAATCGAGTAGTATCCAGTGAGACAACGTGGCCTGCTCGTAAAGCTGTAGTTTCTTGTGCTTCGGTTTGTAGTTCTTGGAGGTACGCTACCAAAGAGATTGTGAAACCTTTAGAGCAGTGCGGATGGGTCACTTTTCCAATTTCTTTAAAACAGCCTGGCCCGAGAGACCATCCGATTCAATGCTATATCAAACGA…		MVFKRIWRELKEIRDEIETKSRKVINQNHFRTSCGRSHIAPELCTSSTDIIKQGQWQNIPPELLLDIINRVVSSETTWPARKAVVSCASVCSSWRYATKEIVKPLEQCGWVTFPISLKQPGPRDHPIQCYIKRERATSVYCLYLGLGPGNGSKMLMAAKKVRRTANTEFLISLDRDDFSRTSRMYIGKLRSNFIGTKFNIYDAQCSKDIQSVSSAHRCGRSNQVSPNAASNKSIVATVSYELNILRTRGPRRMHCFMHSIPFSAIQQHGTAPTPTDDALSISSVSKIDFSSTETDPLILENKTPRWHEQLQCWCLNFKGRVTVASVKNFQLVASVESQQEANTSEREKVILQFGKIGKDIFTMDYRYPLSAFQSFAICLSSFDTKPACE
53	SaFbox53	MT234196	ATGGGCCAATCAATGTCCTCGCCATCTCCATCGCCTTCCGTTCTTTCCAATCGCCGCGACCGTAGCCTCAGCCGAAGATTCTTCTCCGTCTCAATCGAAGCCTCCACGTCACCGATTTTATTTGAAGACGATGATGAGCCTGAAACTACATCTTTCCGGTATGATTACACATCTGAAATTCCTGATGAGTGCTTAGCTTGCATCTTCCAATCGCTTCCTTCCGTTGATCGGAAACAGTGCTCTCTCGTCTGCCAGCGATGGTTTGTCGTTGAGGGTCAGAGTCGTCATCGTCTTTCTCTCAATGCTTCGAACGAGATTGTTCCGGATTTACCGACGATTTTCACGAGGTTTGATTCGGTGACGAAGTTGAGTTTGAGGTGTGATCGTAGATCTGTGAGT…		MGQSMSSPSPSPSVLSNRRDRSLSRRFFSVSIEASTSPILFEDDDEPETTSFRYDYTSEIPDECLACIFQSLPSVDRKQCSLVCQRWFVVEGQSRHRLSLNASNEIVPDLPTIFTRFDSVTKLSLRCDRRSVSIGDEALELISLRCRNLKRLKLRGCRELTDAGVQVFAKNCSGLKKLSCGTCMFGAKGLNAILDYCAGLEEISIKRLSSLKNGRGQLELIGPGAAAGSLKIISLKELHNGQCFAPLVIGSKKLKTLKVFRCLGEWDRLFETISDKNSSLTEVHLERLQVSDFGLAALSNCSNLEILHIVKTPECTSTGLVSVAQGCKLLRKLHIDGWRTNRIGDEGLIAVAKNCPNLQELVLIGVNPTHLSLTALANNCRNLERLALCGSDSIRDEEI…
54	SaFbox54	MT234197	ATGGCAATGACGACGACGACGACGATATTCCCAAATCAGATCGCCCAATTGGAGGAAGATTTAATTGTAGAAATTCTGGTGAGACTACCTACCAGTTCGCTTCTCAGATTCAAACGGGTTTCAAAAAAGTGGCTCCAATGCATCAGCAGCCCCAATTTCAGTGTCCAACGACGACGTCACTCCATTCAAAAGAAAGACGACGACGACGACGACGTAGTATCTAGTTTCTTCGTCCTCCGTTATCTCAATATCTTTGCATATCCTGAAAAGACCACCAACATCATCACTCCTGTATCTGTATCAGCTCTATCCAAGGATGTTTTTTTGTCACAACAACAACAACATGATAGTATTGACTTTCCGCACTTGGAAACGGATTGCGATCGCGTACTGCACTAT…		MAMTTTTTIFPNQIAQLEEDLIVEILVRLPTSSLLRFKRVSKKWLQCISSPNFSVQRRRHSIQKKDDDDDDVVSSFFVLRYLNIFAYPEKTTNIITPVSVSALSKDVFLSQQQQHDSIDFPHLETDCDRVLHYMFPLGQYGVYGLFEFITGIFMLWNPCSGETKALPRSP
55	SaFbox55	MT234198	ATGTTGCTTCGGAGGCTGTTCTCGTCTAATTCGGCTCGATCTTCATCTGTTCCGAATGGCTCCGGTGATCAGCAACGCCCGATGTCTGCCGGCGCGTTCGACGCTCTGCCGACTGATCTGTTGACGGAGATATTGAAATTGATTGAACCGAAAGATGCCGCGAGGCTTTCCGCTGTTTGTAGATTATTGAAATCGATTGTTTCCAACAATCGGTTGTGGATTTTCTACCTCTGGGCTCATCCTGATCCTCTTCATATTCTCTTCTCCGAAACTGAGTTGCGCTCCGGCTTTCCGCTCAGGCCTATATGCACCGAGATGCCAGAAGTGTTCTTCAAACAAATCTACGGCCAGAGAGAGCAAGTTCCGGGAGTTGTAGTCATCGATGGTGGTTCTGGATAC…		MLLRRLFSSNSARSSSVPNGSGDQQRPMSAGAFDALPTDLLTEILKLIEPKDAARLSAVCRLLKSIVSNNRLWIFYLWAHPDPLHILFSETELRSGFPLRPICTEMPEVFFKQIYGQREQVPGVVVIDGGSGYCKFGWNMFSVPSGRSATFLEFGNIESPMYSRLRHFFSTIYTRLQAKASAQPVVVSIPLCHYDDTESAKASRKQLKEAIFSTLFDLNVPAVCAINQATLALFAAKQVSGIVVNIGFQVTSVVPILHGKIMRQIGVEVIGMGALKLTGFLKELMQQNGVNFDSLYTVRTLKENLCYVAHDYQAELSKNTEASYKVGGEGWLTLTKERFQTGEILFQPRLAGLLAMGLHQAVALCIEHCQNAALTTDDSWYKTVVLSGGTACLPGLASR…
56	SaFbox56	MT234199	ATGGATGTTGCTAAGAAAAGGGTGAAGAGTGAGGCTGTGAATGAGTTGGATAGGATCAGTGCGCTTCCGATCCATTTAAGGGAATTTATTCTTGAACGTCTTCCTATAAAAGACGCGATGAGAACTAGTATTCTGTCCTCGAATTGGAGGTATTCTTGGATTGGTATGGTACGTTTTGATTTGAGCGAAATAAGGCTTGATGAGTTTGTGGATATGGCTGTGTTTCGTAAAACCATTGATAGAATTCTTCTCCTTCACACCAACCCAATCCATTTTATTAAATTTTGCTTTCCCAAAAAAGGGAACTATTTGGAAGTAAACTTATCCGATTGGTTTTTGGTGTTGTCTAAGAAAGGGATATGGAGCATTGAGGCTGATGCTTCTAGTACTCAAAATCAA…		MDVAKKRVKSEAVNELDRISALPIHLREFILERLPIKDAMRTSILSSNWRYSWIGMVRFDLSEIRLDEFVDMAVFRKTIDRILLLHTNPIHFIKFCFPKKGNYLEVNLSDWFLVLSKKGIWSIEADASSTQNQIMLPHSLFQCVNLNNLRLFSFKVMPPPHFVGFNSLVFLVLENCTIPWNTLGRLISHCPLLAHLKLKSSCAKYHDQPLPLVVNAANLKFFFIYDRFFGTIIFQNVPMLRHASFLTNNLADMDHERPCISWDFICSMPRIMKLYFQLPLLRPMIGRLSRFLPMRLKNLTDLFLLDANTCITDDLRLMLCFLRSSPRLETLRIKFQNTKTVKVPVTEKSREEALKLLEAELHDNSKLSDLENIILFWSNREVTWLRNEIMLVKIMLSRC…
57	SaFbox57	MT234200	ATGTCGGATTTTGAAGAGGTTAGTGGAGGGTATGACTACACGGATGCCATTCCGGACGAGTGCTTGGACTGTATTTTTCAATCCCCATCGCTGACTTCATCCGACAAGAAGAACTGCTCGCTTGTGTGTCGGAGGTGGTACGAGGTAGAGGGGAGGAGTCGACAACGTTTGTCTCTAAACGCTGAAGTGGATTTAACAGATCATTTGGCGGCTTTGTTATCCAGGTTTGATTCGATTACAAAACTTACGCTGAGATGTGATAGGAAGATTAGTAGCATTGATGATGATGCAATGGTATTGATTTCAAAAGAATGTAAGAAGTTAGCAAGGCTTAAATTGAGAGGTTGTCGAGGGATTACAGATATTGGAATGACAGCTTTTGCTAAGAATTGTAAGGGA…		MSDFEEVSGGYDYTDAIPDECLDCIFQSPSLTSSDKKNCSLVCRRWYEVEGRSRQRLSLNAEVDLTDHLAALLSRFDSITKLTLRCDRKISSIDDDAMVLISKECKKLARLKLRGCRGITDIGMTAFAKNCKGLKGLSIGSCMFGASGLNSVLNNCSSLEDLSVKRLRSMKEQPGSAELIGPGLAAGSLKTISLVELYNGQCFAPLIIGAKKLRTLRLYRCLGDWDRVLVSIGKNNSNLVDVHLEKIRVGDVGLGALASCTSLEVLHIVKTPECSDIGIITVAEGCKNLRKLHIDGWRTNRIGDDGLLAIAQHCPNIQELVLVGLNPTPRSLVSIAANCRNLSRLVFCGSDTVADAEIMCMADRCLSLRKLCIKGCPISNNTLKALAHGFPNLQKVKVT…
58	SaFbox58	MT234201	ATGGCTATCACATACAGCTCGACAAGTTCCATTATCAAAGCAAAAATGAGTACATATCAGTTACGTCCAAGAAGAGGGCGTACTTACGGCAATTACATGCAGCCTGATATCATGTTTGAGATTTTTTTGAGACTCCCTATTGAAGCAATAATGACTTGCAAGTGCGTTTGTAAGACCTGGCTTGGACTGATTGAAGATCCCTACTTTGTTGATCGGCAGCAACGCCTTTCTGTTCCTCGAGCTTTAATTCAAACAAGGATTGCTGATATTGATGGTGGGTGTTTTACTTTGTCTGATAATCATGTTTACCTAGTGGATTGCGAGGCACGTAAGGCTAGGCACCTTCGTGGGGCCCGAGCGCTTGACATGCTAAGCAGAGGGCTTGAGATAATGAGCACA…		MAITYSSTSSIIKAKMSTYQLRPRRGRTYGNYMQPDIMFEIFLRLPIEAIMTCKCVCKTWLGLIEDPYFVDRQQRLSVPRALIQTRIADIDGGCFTLSDNHVYLVDCEARKARHLRGARALDMLSRGLEIMSTCDGLLCIASNHKQSPVYVYNPLLNRLLKLPSTGVKRKLICHEVGLIFHESSGTYKVVRGYRFKIKMQEFYKFEMITLGESAWTELTPPSLIYECYFGRPLQWNGSIHWKIQSEREMLSRQCILSFDVDEEVFQIVYCKDHPPHHNRSQMLVLDDELVLLETQNNSLMKMWKVEGEVIGGYSMNRFTLVQSHMQWGGYFRCRWISEASDDDNTYMIHTTYCKSTDNYLSSNLVNFSPKTGSYSQLNLSGMPDHFSAIAYRPTLVCPV…
59	SaFbox59	MT234202	ATGGATGATGCTTGTGAGAAAAGGGTGAATAGTGAGGCTAGGGATGAGTTGGATCGGATTAGTGCGCTTCCGCTTCATTTAAGGGAATCAATTCTTGAACTTCTGCCAATTAAAGACGCAGTAAGAACTAGTGTTTGGTCCTCTAGTTGGAGGTATTGTTGGACAGGTATGCAAAGTTTTGATTTGGAAGCTATGGGTCCTGATGTGGATATGGAGCTGTTTCGTAAAACCATTGATAGAATTCTCTTGCTTCACCCTGGCAGAATTCATAGTTTCACTTTTTTATTTCCTCAAACCTGGAAGAACATCATGGATTTCAATTTATCTGATTGGTTTTTGAGGTTATCAAAGAAAGGGATTCGCATTACGGCTAAAAGCTTCGATGCTCCGAGCTGTTTA…		MDDACEKRVNSEARDELDRISALPLHLRESILELLPIKDAVRTSVWSSSWRYCWTGMQSFDLEAMGPDVDMELFRKTIDRILLLHPGRIHSFTFLFPQTWKNIMDFNLSDWFLRLSKKGIRITAKSFDAPSCLDLSFVNITLPPTNFTGFNLLLNLEIDRCTIPSDTLGSLISNCPLLESLWLFHSCRHYRNQQPLVIDAPNLKELWFADDLLGTIILQNVPKLSSAQFESYYANLNPLFRCH
60	SaFbox60	MT234203	ATGAGTTCCCTGGCTATCAAAACTGACAAGACGGAAATCCCGAGGTTTCAATTCTTGCCTCTCGATTGCTGGGAAGAGATACTTGAAAAGGCTTGTCAAGAGGATCTTCCTGCAGCTTCACTGGTATGTAAAGATTTTCTTCAAAGTTCGAATAGACTTGTAAATCGAGTCAAGCTAGGAAGTCCAGATGTGATTATGGCGTCAAGGATTTTTAATCGATTTCATTTCCTAACCGAGGTAGATTTGGGACCGCACGTTACTGATGATGTTCTTCATTTGATTCGTGAGTCACTTAAATCATTGACTAGCATTGCTCTTTGGGATGGAAAACTATCATCGCTAAATTCCCTGATGGAATTGTTTCGGGAACGAAGAAATCTCAAAAAGGTCTTTTTAGCA…		MSSLAIKTDKTEIPRFQFLPLDCWEEILEKACQEDLPAASLVCKDFLQSSNRLVNRVKLGSPDVIMASRIFNRFHFLTEVDLGPHVTDDVLHLIRESLKSLTSIALWDGKLSSLNSLMELFRERRNLKKVFLAGKIICQSLVPQIDEMFMLMPNVTEFQFHYRNSIYDRTLLKLLQSSQLLENLSLGVCLCASIAESPIVLKSKNLRSLKLGSLHIPCDRSARALFDNIPYWCPKLEALTIEGTYSSTAVEKILMKFSRLKVLNIRFHGELKFTGRSTNPTSNLGSLTLHGRSVDYKCLVIMSRMCPELKKLEIEYYQGNVRRSTIKTVLEAFEYLSSFTLLCPASGRVPFSVEYMQELRPWLKFRVVRIYPDNV
61	SaFbox61	MT234204	ATGTTGGATCAGTTTTGTCCTCCAATTTCCAAAAGACAACGTAAAAGAGCTGGTGGACAGGCATACCTATCCAAAGCGATGGATCATGAAATCTGGAAAGAGTTCCCTGATGATCTTTTTGAAGCAGTTATTGCAAGACTTCCTGTCCCTATATTCTTTCGCTTCCGTTCAGTGTGTCGCAAATGGAATTCCTTGTTAACTTCCAGCAGCTTTTCTCGGCAGTGTGACATGGTGCAGCCCTCCCAACCCTGGTTTTACACCAGCATTCACGAGGATAGTGCCATGTTTGACCCAAGTTTGAGCAAATGGCATAATGTCGCTCTTCCTGTCCAGCCTTTGAAAAACTTTAGGTTGCCTGTAGCTTCTGCTGGAGGTTTAGTGTGTGTCCTGGACATAAGT…		MLDQFCPPISKRQRKRAGGQAYLSKAMDHEIWKEFPDDLFEAVIARLPVPIFFRFRSVCRKWNSLLTSSSFSRQCDMVQPSQPWFYTSIHEDSAMFDPSLSKWHNVALPVQPLKNFRLPVASAGGLVCVLDISYMKFQVLNPLTRSYKELPPRSAKVWFPCAVGMISYGDSLITEGYKIFWVNLNGEHEIYDSNKDSWSCPESVMSSIRLPLRLIITSHAISIGDTLYFLRSEPDGLVSYNMDSGVWQQFIIPTPSQIRDHTLAEVEGRIMLVGLLTKNAASCVCVWELQKMTLLWKEVDRMPNVWCLEFYGKHVKMTCLGSKDVLLLSLRVRLMNRLVTYNLQSQEWQKIPSWRGKKRHWMARGVSFQPRPAAVA
62	SaFbox62	MT234205	ATGAGCGACGGTGGGGGCGGTGAGGGTAATTCTAGGGAAGGTCTGGAATTAGGGCTTTCGTTGGGAATTGGGGAAAATGCGAGACCTTTTGAGCCAATTCACGGTGGAGTATTTTTGAATGTGGTTGATGAATGTGGTAGTAGTAGTGGTTCGGCAGCTGGTGGTGGTGGGAGTCTTGGAAAGTTGCAGTTTTTGGTTGGCGGATGTTCTAGAGTGGTGGAAAGGGAGACTGCGGAAGAACAAGATTTGAGAATTAAGCGTGCAAAAGCTTCCAATGATGCTCAAGTTGGCCCTTTTGGAAGCATACACTGGAGTGGGATGAATTTTCAAAATTCAATGGTTCAGGATGGCGATTTGGACGGAGATGAGAATGTCCGGACTCTTGCCGGAGGAGATGAA…		MSDGGGGEGNSREGLELGLSLGIGENARPFEPIHGGVFLNVVDECGSSSGSAAGGGGSLGKLQFLVGGCSRVVERETAEEQDLRIKRAKASNDAQVGPFGSIHWSGMNFQNSMVQDGDLDGDENVRTLAGGDEYEHRMDLTDDLLHMVFSFLDHIHLCRSALVCKQWRAASTHEDFWRCLDFENKRISPQQFEIMCRRHPNATEMNILGTPSVHVLAMTAVSSLRNLKVLTVGKGQLGEPFFQAVTDCLMLKSLTIHDAVIGNGIQEISIFHDHLRYVHVTKCRVLRIAFRCPQLKTLSLKRSNMGHAALNCPLLRNLDLGSCHKLSDHAIRLAVTACPLLEFLDLSNCSSVGDDTLRDIAESCPILRTLDASYCPNITFESVRISTLTVLKLDSCEGI…
63	SaFbox63	MT234206	ATGGGTGGTTGCTTCTCTGACATCGGAAGTGGCAACAAAAATGCTGAAAGACTACGAGGCTGTTTCCTACTAAGTGAACCTGCTTCCACTAATCACTGCCCTTTTCCGAAAACGGGTATAATGGATTTGCCCGAAGAAATAATATGGATCATCATGTCGAAATTGAGCTTAAAGGATGTTGTGAATTGCAGCGCGGTAGGTAAACAATGGTTACATTTTCCTACTGGACTAGATAGGCTCTTAATTGACACAAAGATGGTTAAGAAAGGGGTTACATTCGGGGCATATCAATTTCTGCGACACTATATGACATTGCGAAATAAGTCTGCTCTACCTGTTTGTTACGATATTTTGTTCAGCTTTACCGTAAAGAATATATCTGATATCGATGGTTGGGTG…		MGGCFSDIGSGNKNAERLRGCFLLSEPASTNHCPFPKTGIMDLPEEIIWIIMSKLSLKDVVNCSAVGKQWLHFPTGLDRLLIDTKMVKKGVTFGAYQFLRHYMTLRNKSALPVCYDILFSFTVKNISDIDGWVIDAIHNGATSLIVRPVFPFHAFRLAHGITKYEFPWTDLHYLRAAQLQSLTLRACIFDGLRIGTVWTSLRTLDLGDTIVKNKELEMALKHFPNLRKLVLYHCNFLSKLRIRSHAALTSLTVWWCTGLKQIDLLGNNTALTEFDYRGFCIDLTRIRSPKLVQLRFAFADVNGDDYIFQNLCGDIATKLSIHRGIELTQSHQNGRMNMFPHLTELKLRNHPARGTSCQTLNKILKVCPALTRLEMVPSCVTNAENVIDLPVQYRHKCLK…
64	SaFbox64	MT234207	ATGGACGCCGATGCAACAGTAGATTCAATCTTTCTGCACCAAGATATCATAACAAAGATACTTCTCCGGCTTCCGGCCAAATCCCTACTCCGGTTTCAAACCGTCTGTAAGTCATGGCGAGCATTGATAAAAAGTCTTTACTTTGATTCTCTCCGACGAAAGTTGCCATTGTTGATCGGTGACGATACAACAGGAAAGATACTTGTATACAACCTGAAAAACGACTCCGTTTCTGGTACGGTAGTTGTTCGGAACATGCATGTAAAGGGAGTGGAGCAAAAGCTGCCTTCTGAGGTTAGGAACATATTCAGATACTCATTACTCGACCATCCTGTCTCAATATTCTATCGTGTGACGCTTGTCGGGCCTTGTAATGGAGTATTTCTGATAAGTGATCGT…		MDADATVDSIFLHQDIITKILLRLPAKSLLRFQTVCKSWRALIKSLYFDSLRRKLPLLIGDDTTGKILVYNLKNDSVSGTVVVRNMHVKGVEQKLPSEVRNIFRYSLLDHPVSIFYRVTLVGPCNGVFLISDRRRNCVLWNHATRDYKVLSPMKTSLMNSPVTYGFGSDELLDGGLDFLIVRVDRKRSLSDDAVFVRMPELYKSSSGRWKVLKTPFPKENWACYSTEYINKVFYWLGRDWKTDTYFLVSFDTRIEVFEEVDLPVSVEARDVLSSFVSDGNNFLSLLVFNGNLDVWVLGGGGIGKSWFRAETLSSEGRSRGGEGIDLMAYMPSANVQYDESLVSLRDLK
65	SaFbox65	MT234208	ATGTACCTCAAAAATATTGTTCGGAAGCTGCTGGAGATGAAAAGCAAATTTAGGGAAAAATCGCGGCAAGAAAGTAGGCAGACTGGAAGACGGACAAGATCACATGTTGCTCCTGATGGGGCAGCTAGTGTCGAGCATGTCGAACAAGGTTCTTGGGAAAATATACCTCCGGAACTGCTGTGGGATATTATTCAAAGGGTGGAAGAAAGTGAGTCTGCTTGGCGTGCCAGGCAAGCCGTTGTATTTTGTGCTGCAGTTTGCAAGTCATGGAGGGATATAACAAAAGAAGTTGTGAAGACCCCGGAGGAATGTGGGAGGATAACGTTCCCTATTTCATTGAAGCAGCCAGGACCTCGTGAACTTCCTATACAGTGCTACATAAGAAGAGACCGGGAAACT…		MYLKNIVRKLLEMKSKFREKSRQESRQTGRRTRSHVAPDGAASVEHVEQGSWENIPPELLWDIIQRVEESESAWRARQAVVFCAAVCKSWRDITKEVVKTPEECGRITFPISLKQPGPRELPIQCYIRRDRETSTYFLHLGLTPCESQSDKLLLAARKIRRATCTDFVISLSSDNFSRRSNSYVGKLRSNFIGTKFTIYDGQLPCGTKVKLGEYSGQRAQSKQGFSKVSAQNYKVGTITYELNVLRSRGPRRLHCVMHAIPMSSIEKGGTAPTPTSFNNARTIPSSSSALKAEDPLVDFSSTSLANSIVPVNDADADAPLMLKNKPPRWHEQLQCWCLNFRGRVTVASVKNFQLVAAVEPSENVAAEEQERVILQFGKIGKDIFTMDFSYPLSAFQAFA…
66	SaFbox66	MT234209	ATGGCTTCAGATTTTGCAATGAAAACTCCAGCAGAACTTGAAGCAGCTCGAATGAGGTCTATGCAGTTTTTGTTTACAAATCGACCATGGCTTGATCTTTATGGGGTTCACGTGAAACCTGTTGCGGCTTTTGGGAGTGCTGGAAGTAAAATAGTTGTTGATTCAGCTCTTATTCATCGTTGCTTACCTGATGAACTGCTGTTTGAGGTGTTTGCTCGTATGACTCCCTATGACCTTGGAAGGGCATCTTGTGTTTGTCGAAAGTGGAGGTATACTTTAAGAAATCCCATATTTTGGCGAACTGTCTGCTTGAAGGCCTGGCAGCCCACGGGTATAGGTGAGAATTATAAGATTTTGCAGTCAAAATATAATGGTTCTTGGAGGAAGATGTGGCTTTTA…		MASDFAMKTPAELEAARMRSMQFLFTNRPWLDLYGVHVKPVAAFGSAGSKIVVDSALIHRCLPDELLFEVFARMTPYDLGRASCVCRKWRYTLRNPIFWRTVCLKAWQPTGIGENYKILQSKYNGSWRKMWLLRPRVRTDGIYVSRNTYIRAGIAEWKVTNPVHLVCYFRYLRFYPSGRFLYKNSSQKLKEVMKYMNFRASKTECVYSGTYTLSEDKVEAALLYPGLRPTVLRIRLRLRGTTIGANNRLDLLALVTSGVNDTEATNSEENLLGVVEGWQDDETHNPDVPAVTHKRGLTPFVFVPFEQVETSVLNLPVDKMDYFVPG
67	SaFbox67	MT234210	ATGGCTCACAACAACCTCTCATCTTCCCCATCCCTTATGGATCCTCATTCCACCAACACACAAGAACCCGAACCAGGGTCGCCACATGACGCACTCTACCTTGTTCTCCCTTACCTCCCCGTCGTCGATCTCCTCTCACTCACTCAGGTTTGCAAATCCTTCAACGAATCCATTCCCAATGATGTCCTTACATGGCTTCATATCTACATAGACAAGCCTCTCAACACTAAAGTCTCCGATGACACACTGCTCAAGATCGCTTCGAGAGCGAACGGAAGGATCAGAACCTTGGCACTCATCGACTGCGGTCGTGTCACTGATCAAGGTTTACAACAAGTCGTCGACTCAAATCCACTTATCGAAAAGCTTTACTTGCCTGGCTGTACCCGGTTGAGCCCC…		MAHNNLSSSPSLMDPHSTNTQEPEPGSPHDALYLVLPYLPVVDLLSLTQVCKSFNESIPNDVLTWLHIYIDKPLNTKVSDDTLLKIASRANGRIRTLALIDCGRVTDQGLQQVVDSNPLIEKLYLPGCTRLSPEGVVRAVKTLTTSGHGLKALKINNIHHMKKEHLDSLRSYFPTQNELQNQAHHPTYFHNRNKLYLHQDHTHTPSIDVDICPNCSDITQVFDCPRSSCNQNNVQRKCRGCRYCIVRCEECGGCVKDDYYGDDDDVESGCGDSLCPKCWLMLPKCDFCNKAYCKTHAVAEGCDSAGGSSGFVCTVCLGEDSDDDLE
68	SaFbox68	MT234211	ATGTTGTTCAAGAGGATATGGCAAGAACTAAAGGAATTGAGAGATGAGTTAGAAAGCAAGTCACGAAAAGTGATTGATCAAAAGCATTTTCGAACCAGTTGCAGTAGATCACATATTGCACCGGAGCTTTGTACTTCTTCAACGGAAACAATCGAGCAAGGACAGTGGGACAATATACCTCCAGAGCTTCTTTTAGATATTATCAATAGAGTGGAAGCTAGTGAGACAACGTGGCCTGCTCGTAAAGCTGTTGTTGCTTGTGCTTCGGTCTGTAGTTCTTGGAGGTATGCAACGAAAGAGATAGTGAAACCTTTAGAGCTGTGCGGATGGGTCACTTTTCCCATATCACTCAAGCAGCCCGGTCCTAGAGACCACCCCATCCAATGCTATATCAAAAGA…		MLFKRIWQELKELRDELESKSRKVIDQKHFRTSCSRSHIAPELCTSSTETIEQGQWDNIPPELLLDIINRVEASETTWPARKAVVACASVCSSWRYATKEIVKPLELCGWVTFPISLKQPGPRDHPIQCYIKRERATSVYCLFLGLGPGNGSKMLLAAKKVRRTANTEFLISLDRDDFSRTSSMYLGKLRSNFLGTKFTIHDAHSSKDFQAASSVRRYGHSNQVSSKSIMATVSYELNILRTRGPRRMHCFMHSIPFSAIQQDGTAPTPTEAETSSIFIPPVFKQTNTLIDFSSTSLTEASEIVVTNGVTDPLVLENKTPRWHEQLQCWCLNFKGRVTVASVKNFQLVASVEPHQEVPTAEREKVILQFGKIGKDTFTMDYRYPLSAFQAFAICLSSFD…
69	SaFbox69	MT234212	ATGTCTGAAAGTGAAGAGGTGACAGTAGGGTTTGACTATACGACTATCATTCCTGACGAGTGCTTGGCCACTATTTTTCAAGCCCCGTCGTTGACGCTACCCGACAAGAAAAACTGCTCGCTTGTGTGTCGGAGGTGGTACGAGGTAGAGGGGAGGAGTCGACAGAGTTTGTCTTTAAAAGCTAAAGTGGAAATTGACTCCTCATTTGGCAACTTTGTTATCAAGATCGCTGCCAGTGATGTGGGCTTAGGGGCTTTAGCTAGTTGCACTGGTTTGGAAGTGCTTCAGATTGTTAAAATCCCTAAATGCACTGACATTGGCATTAAAACAATTGTCAAGGGCTGTAAGAATCTGCGGAAGCTTCACATTAACGGTTGGAGTACTAATCGAATTGGGGAT…		MSESEEVTVGFDYTTIIPDECLATIFQAPSLTLPDKKNCSLVCRRWYEVEGRSRQSLSLKAKVEIDSSFGNFVIKIAASDVGLGALASCTGLEVLQIVKIPKCTDIGIKTIVKGCKNLRKLHINGWSTNRIGDDELLAISQHCLNIQELLLMSLLEKAMHRGVSYPISNNTLKALAKGFPSLQTVRITKCRGVSRDAGIWLQENRESLFLILEHENIFKGDGVGFEEAAF
70	SaFbox70	MT234213	ATGGCCGATGTCGAGAGAAGGAAAATAGCAGCAACATTCAACATCAACGACCACTCAGACCTTCTAATCGAGATTCTAACTCGCTTAGACGACTGCTCTTTGAGTGTCGCCGCTTGCGTCTGCCGTCTCTGGTGCTCACTCACACGGAATGAGGCTTTTTGGGAGATGCTCTGTTTTCGACACTCTTCTCCTCCTCATCCAAGTTTGCGCCGTGTTGTGGTGGCGTTGGGAGGGTATAAAAAGCTTTATATGGTGTGTGTGAGGCGCCGACGTCGTTTTGTTGTTGGGTCAGAGATGAGAGTGTGGACGAGGGAGGAAGTGCAGCTTTGGCTGTCGTTGTTTTGTGTCGATTGTTATGAGAGATTGGGAGGGAAGAAAGCGGGAGGAGGAGATGGGTTG…		MADVERRKIAATFNINDHSDLLIEILTRLDDCSLSVAACVCRLWCSLTRNEAFWEMLCFRHSSPPHPSLRRVVVALGGYKKLYMVCVRRRRRFVVGSEMRVWTREEVQLWLSLFCVDCYERLGGKKAGGGDGLMPSLMFLRCEPVNV
71	SaFbox71	MT234214	ATGGCATCTGAAGAGGTTCTAAAAGCTGTCTTCCCATACCTCGAAAGCAAAGAGCTTGTGTCATGCATGCTGGTGTGCAAACAATGGAAAGGAATAGCTGAAGATGATTATTTTTGGAAATGTATTTGTGCTAAGAGATGGCCTTCAGTTTGTAAGCGGCCAAAACCTCCTATGGTAACATACTACAAGATTTTGGAAACATTTCACAAACAAAGGAATCAGAGATCTGTGGCCCCTACAAAGCTTTCATTCAGTGATTTGGAATTCTATATTGACATATGGTCGGAAAAGGGATTCATCTTTTCAGATGTAATTCCTGGACCCGTTTTTAAACCTGAGATAAAGATCCATCCACCGGAAATCTCTGACATACTTAAGTTTCACCTTGAAGACCCCCAG…		MASEEVLKAVFPYLESKELVSCMLVCKQWKGIAEDDYFWKCICAKRWPSVCKRPKPPMVTYYKILETFHKQRNQRSVAPTKLSFSDLEFYIDIWSEKGFIFSDVIPGPVFKPEIKIHPPEISDILKFHLEDPQPTMTLTLNPRFKVQESETLWISVLVARKDSNKVASLIKKSRYDYIHWSADSALAYDYLDLASPANLLIYGLRVWFSLLFTGVGDEGGA
72	SaFbox72	MT234215	ATGGAGTTAGAACTGCGGAAATGCAGTGCAGGAGGGGATGATTGGGGAGTTGGTGCGGGCCTATTTTTGAGTGAGAGACGTGACAGTGCAGTGTTTAGGTTTTATAAAGTGGTGAAGGATAATCTAGGATTTCCGTTGCTTTTGGAGATTTGCCACAAGGCTGGATTACAGCAGCCTCCGTGCTTGAAGGCACTTCCCATAGAATTGCAGCATAAGATATTTGAGTTGGTTAGTGGGACTGATTTAGCGAAGCTGGCTTGTCAATGCAAAGATCTTCTGAACGTGGCCTCTGACAATACATTATGGAAAATGAAATATAGCGAGGAGTTTGGAAATGCTGGCTGA		MELELRKCSAGGDDWGVGAGLFLSERRDSAVFRFYKVVKDNLGFPLLLEICHKAGLQQPPCLKALPIELQHKIFELVSGTDLAKLACQCKDLLNVASDNTLWKMKYSEEFGNAG
73	SaFbox73	MT234216	ATGTTGGAAGAGCGGCGACGGAAGCGGAAGCAGTCCGATACAAACCTCATGGATTTGCCGTCGGATGTCCTTGATCTGATTTTCATCAGATTGGAATACAAGCATCGATTATCAATCTCAATAGTCTCCAAATCCTTTCAAACCCTAGCCAACCAATTCGTCCACAAGCTCGCCATCAAAGAGCCCCTTCAGTCTGATGCCACTTACGGTAAACTCTTTGCTCGCTTTTCATCTGTTACTCAAATAGCCTTATACTCGTCGAAGAGCATCACTCCTGCTCTAACCGCAGTTGCCAACTCAAGCTTAAAAATTCAATATTTGGAATTCTATTGTCAGTTATGTTTTCTCAATCATGAATGGATGGTTAGTTTATCAGAGAAGCTTATGGATGTTAAATCA…		MLEERRRKRKQSDTNLMDLPSDVLDLIFIRLEYKHRLSISIVSKSFQTLANQFVHKLAIKEPLQSDATYGKLFARFSSVTQIALYSSKSITPALTAVANSSLKIQYLEFYCQLCFLNHEWMVSLSEKLMDVKSLKFSRHHLGLRTVDFVHMFPSVEKLVLSFCKEKLIEKLVSCAPKLHTIKLNHNPKC
74	SaFbox74	MT234217	ATGATTGCCGAAATGCCCAACGACTCCGATCCATCACCACCACCACCACCACCACCAACATCAACCTCCTCCCCTCTCACCAACACCACCGCCGACGACATCCATCCACACACATCATCCTCCCCTTCACCAGATCAGGTACTCGAGAACGTCCTCGAAACAATCCTCCTCTTCCTAACCGACCGTCAAGACCGCAACGCAGTTTCATTAGTTTGCAAGTCATGGTACAGAGCTGAAGCCTTGACCAGATCTGATTTATTCATCGGCAATTGCTACTCGGTTTCGCCTGCTCGTGTCACGGCTAGGTTTCGTCGATTGAAATCTGTTGTGTTGAAAGGTAAGCCTAGGTTTGCTGATTTTCAACTCATGCCGGTGGATTGGGGTGCTCATTTTGGACCT…		MIAEMPNDSDPSPPPPPPPTSTSSPLTNTTADDIHPHTSSSPSPDQVLENVLETILLFLTDRQDRNAVSLVCKSWYRAEALTRSDLFIGNCYSVSPARVTARFRRLKSVVLKGKPRFADFQLMPVDWGAHFGPWAIGLAAAYTCLEKVSLKRMSVTDYDLAVLAHSLPRFKELTLVCCEGFGTSGLAMLASKCRQLQVLDLIEDEVTDDEVDWISCFPDGETTLESLTFDCVDSPINFEALLKLVTRSPRLKKLRVNQFVSIEQLCRLMIQAPQLTHLGTGAFSPSEVGPQADPESSLVAAFSACKSLLCLSGFRDIVPEYLPTIYSTCANLISLNFSYANIETGLLNSVLSRCHKLQILWVLDSISDEGLEIVAATCKDLIELRVFPVDAREDSESSV…
75	SaFbox75	MT234218	ATGTTGGAAGAGCGGCGACGGAAGCGGAAGCAGTCCGATACAAACCTCATGGATTTGCCGTCGGATGTCCTTGATCTGATTTTCATCAGATTGGAATACAAGCATCGATTATCAATCTCAATAGTCTCCAAATCCTTTCAAACCCTAGCCAACCAATTCGTCCACAAGCTCGCCATCAAAGAGCCCCTTCAGTCTGATGCCACTTACCGTAAACTCTTCACTCGCTTTTCATCTGTTACTCAGATAGCCTTACACTCGCCGAAGATCATCACTCCTGTCCTAACCGCAGTTGTCAACTCCAACTTAAAAATTCAACGCTTGGAATTCTATTGTCAGTTATGTTTTCTCAATCATGAATGTATGGTTAGTTTATCAGAGAGGCTTCAGGATGTTAAATCA…		MLEERRRKRKQSDTNLMDLPSDVLDLIFIRLEYKHRLSISIVSKSFQTLANQFVHKLAIKEPLQSDATYRKLFTRFSSVTQIALHSPKIITPVLTAVVNSNLKIQRLEFYCQLCFLNHECMVSLSERLQDVKSLKFVRYLGLLVIDFIHMFPSLEELYLSCCEDGWIMKLMSNAMKLRKINLHCNSGLTDRSLELLSNCVTLEHATFRGINKMTPQGLSAFIRSMKNLKSLDVPNFFGPTAIESDTLTLAETISLCENLSHLSINQGLMRDAYLSIIAKTRSSLTSLKLHWFPFSSTLNKYSMTGISVALRSFQGLTRLHVFLPHNGLNTQDVEMSKLVKSLIHLKDICLVSLIRTYATLASLIHSCPALESINVQCFFKNTTCDVPQLSMKNYSVQRI…
76	SaFbox76	MT234219	ATGGATCACCGGAACCCAATTGCCGCCGTTGCCGTCGGAACCAGAAAAGAAGAAAAACCTACTCATCTACCTGAAGATCTCATCCACCTCATCCTTACACGCCTCCCTTCCAAAGCTATTCTCCGATTTCGTTCAGTTAACAAGCTCTGGTACACCCTTATTTCAAACCCTAGATTCACTCGCCACCACCAAATCATCTCGTCACGCCGCAATCCAACCACTTTTCTCGTCGCATTTCCTATCCCCCGGTCTACCCTCGTATGGATCGCGGTCGATCGTAATTCCAGTTCAATTCGCGTTGACCGTGAAACATATGATCGAAGCTCCATTAGAGAATTCACTTGTGCACCGAGAATCGTAACCGATGCTTGTTATGGTGTTTTCTGTGTGACTTCTGGT…		MDHRNPIAAVAVGTRKEEKPTHLPEDLIHLILTRLPSKAILRFRSVNKLWYTLISNPRFTRHHQIISSRRNPTTFLVAFPIPRSTLVWIAVDRNSSSIRVDRETYDRSSIREFTCAPRIVTDACYGVFCVTSGRTVAFWNPAIREVRIVYWKNPTSFVGFGCLKDKKGNVIDFKLLCLLPSKAKLFDVGHFVVYSLRSNSCTSIDRPSFPIQCFMHFASVYLNGALYWLARGGEEGSQKAYILTFDLVSHAFGRIDLPRTCEINIQDRNRNFLTVIDDQYLSFVLVDRGSECLDLWVLCEIDGRRLWVSHERVGPLMNTGLMLKYSDSIGGVITQTDLEGRFGYHHVGENVSKHETGLYGITEWIAYSESLISLKRIANGQQDNLEDKD
77	SaFbox77	MT234220	ATGTCAGGAGAACGGCAACGGAAGGGAAAGCAGAAGCGGAAGCGGAAGCAGTCCGATACAAACCTCATGGATTTGCCGTTAGATGTGCTTGACCTGATTTTCATCCGATTGGACTACGATCATCGATTATCAATCTCAGTCGTCTCCAAATCCTTTCGATCCCTCACCAACCGATTCGTCCACAACCTCGCATTCAAAAAGCCCCTTCAGCCTTATGCTACTTACCGTAAACTCTTTACTCGCTTTTCATCCGTTACTCAGATAGCCTTACACTCGCCGAAGATCATCACTCCTGTCCTAACCGCAGTTGCAAATTCCTACTTAAAAATTCAACGCTTGGAATTCTACTGTCAACTATGGTTTCCTAGTCATGAATGTATGGTTAGTTTATCAGAGAAG…		MSGERQRKGKQKRKRKQSDTNLMDLPLDVLDLIFIRLDYDHRLSISVVSKSFRSLTNRFVHNLAFKKPLQPYATYRKLFTRFSSVTQIALHSPKIITPVLTAVANSYLKIQRLEFYCQLWFPSHECMVSLSEKLQNVKSLKLVRYLGLRVIDFIHMFPSLEELYVSCGKEEWIEKLMPNAMNLRKINLYCTSKLTDRSLELLSNCGTLEHVCFEGVNRMTPQGLSVFIRSMKNLKSLDAPISFGSIASESEILTLAETISFCENLSHLSINQDLMRDTYLSIIAKTRSSLTSLKLHWFPFSSSWNIYSMTGISVMLRAFQGLTRLHVFLPNDGLDTQDVEMSELVKSLIHLKDICLVSLLKTYTTLASLIHNCPALESIDLQCCFKNAKCDVPQLCMKN…
78	SaFbox78	MT234221	ATGAGCAGCAGCGCCACGAACCCCAATCCGCCGACGATCGACGTAACACAATCAACCCTAACCCTAATTCCATCCCTCCCAAACGACGTCGCAACGCTAATCCTCGCACGCGTTCCCTACTCTCACCATGCGCGTCTCAAATCAATCTGCAAATCATGGAAGCTTCTCTACTCTTCACAAACCCTAATTTCACTTCGTCGAAATCAGTCCCTGACGTCACATCTCGTATGTTTATTCCCTCAAGATCCATCCATTTCTGCGCCTTACTTATTCGATCCGCGGACGATGGCATGGTGTCCTTTACCACTCATGCCTTGTAGTCCGTTTGTGTATGGATTGTGTAATTTTGTGTCTGTATCTGTTGATTCGAGTTTATATGTGCTTGGTGGATCAATGTTT…		MSSSATNPNPPTIDVTQSTLTLIPSLPNDVATLILARVPYSHHARLKSICKSWKLLYSSQTLISLRRNQSLTSHLVCLFPQDPSISAPYLFDPRTMAWCPLPLMPCSPFVYGLCNFVSVSVDSSLYVLGGSMFDTRSFPIDRPSSSAAVFRFDVVRAKWDSISPMLSARGSFACSVVQNLGRIFVAGGGSRHHVFGAAGNRMSSVEMYDIGRDEWVALAGLPRFRAGCVGFVIGDGEEKEFWVMGGYGESRTVGGVLPVDQYYKDAVVMDVNDGGMWREIGDMWEDGDRMRLGKIVVMNDDACDLQGSPSIFMLDGSHIFRYDMDSNRWQQESSLPKKVPRSSFGFIALGGELHILIPLTTNDQPQTRRPRLPKRAASTMLIQIYNPSTKTWRSILSKP…
79	SaFbox79	MT234222	ATGATGTTGTTGTTGTCATCAGAAGTGTCTGGAGCAGACTTGTTGTTTTCTCTACCAGATGATGTGTTTGCTGTTATTTCAAGGTCACTTTCGCCAATAGATATTTGTAATCTAAGTATGTGTTGCTGGAGTTTGTATGAACTTGCAGCTTCAGACAAGATTTGGCTGACACAATGTGAACTGTTAAACATTGTTTCATCACAGGATTTGGTTGAATGGCGAAACGGTGTTATGTCTTATAGAGCGCTTTATAGGTTTCTTGTTAGTGTTAAGCCATTGATTGGGATTTGGGTTCATCAGAATCCGGAGCTTGGTAATGTAGTTTATGTAATGCCTGGTTTTGTTTCGGTTGTTGGGTGTCGGATTATTCCACAGGAGTTGGGGCCTTTAGGGATTGAA…		MMLLLSSEVSGADLLFSLPDDVFAVISRSLSPIDICNLSMCCWSLYELAASDKIWLTQCELLNIVSSQDLVEWRNGVMSYRALYRFLVSVKPLIGIWVHQNPELGNVVYVMPGFVSVVGCRIIPQELGPLGIEDGPILWAPVFEIIGDCDGFAAFLLHGRDKEEDFIYPGSVKSVEKSCNVLLLEVEPCKDSWRRLVNSKSFIHHSGPLQKISYSDQGLSKSQRLLVQNALMVPFSRLSFGDRRKLLELITSRVGKKVPNLAKGPLFLPSRDDEEIFKRELARLFERRLQLLKIYNLGTDQIDCKSGRASSVGSTQLELSEIRKSLDRASGLRSSLNRDNVRTQIGKSKTFGGYFRKSIKQILGKSCSLNVSDYNERNGYVRNESKHARLNEFLRSGDR…
80	SaFbox80	MT234223	ATGTCGTTTCGTAGCATAGTTCGTGATGTGAGGGATAGTTTCGGCAGTTTGTCTAGAAGAAGCTTTGACGTAAGACTACTTGGTAGTCACGATCGCGGAAAATCTCATGGATCAGTTCACCAGCTACTAGAACAGCCTGAAATAGTTCAAAACAGTCGTTGGGCTAATCTTCCTCCAGAACTTCTACTTGATGTGATTAGGAGGTTAGAGGAGAGTGAAAGCACTTGGCCGGCAAGGAAGCATGTTGTTGCTTGTGCTGCGGTGTGCAAGTCCTGGAGGTTCATGTGTAAAGAAATTGTCAGAAGTCCTGAATTATGTGGAAAGCTTACGTTCCCAGTCTCGCTGAAGCAGCCTGGCTCTCGTGATGGGACTATCCAGTGCTTTATCAAACGTGACAAA…		MSFRSIVRDVRDSFGSLSRRSFDVRLLGSHDRGKSHGSVHQLLEQPEIVQNSRWANLPPELLLDVIRRLEESESTWPARKHVVACAAVCKSWRFMCKEIVRSPELCGKLTFPVSLKQPGSRDGTIQCFIKRDKANLTYHLFLCLSPALLVENGKFLLSAKRNRRTTYTEYIISMDADNISRASGTYIGKLRSNFLGTKFIIYDTQPPQACTHVPSFSGRTSRRFLSKKVSPKIPSASYNIAQVTYELNVLGTRGPRRMNCIMHSIPASALEVGGSVPGKPELIPRNLEDSFRSVSFSKSMDCSTEFSSSRFSDIGGLGPGEEDESGKSRPPLVLKNKTPRWHEQLQCWCLNFRGRVTVASVKNFQLIAATQPATDVSGAATTSSQPGPPAPEHDKIILQ…
81	SaFbox81	MT234224	ATGGTATTCAAGAGGATCTGGCGTGAACTGAAAGAAATAAGAGATGAGATAGAAACCAAGTCTCGTAAACTGATTAATCAAAACCATTTTCGAACCAGTTGTGGTAGATCACATATTGCTCCGGAGCTCTGTACATCTTCAACAGATATAATCAAGCAAGGACAGTGGCAAAATATACCTCCAGAGCTCCTTTTAGATATTATCAATCGAGTAGTATCCAGTGAGACAACGTGGCCTGCTCGTAAAGCTGTAGTTTCTTGCGCTTCGGTTTGTAGTTCTTGGAGGTACGCTACCAAAGAGATTGTGAAACCTTTAGAGCAGTGCGGATGGGTCACTTTTCCAATTTCTTTAAAACAGCCTGGCCCGAGAGACCATCCGATTCAATGCTATATCAAACGA…		MVFKRIWRELKEIRDEIETKSRKLINQNHFRTSCGRSHIAPELCTSSTDIIKQGQWQNIPPELLLDIINRVVSSETTWPARKAVVSCASVCSSWRYATKEIVKPLEQCGWVTFPISLKQPGPRDHPIQCYIKRERATSVYCLYLGLGPGNGSKMLMAAKKVRRTANTEFLISLDRDDFSRTSRMYIGKLRSNFIGIKFNIYDAQCSKDIQSSARRCGRSNQVSPNAASSKSIVATVSYELNILRTRGPRRMHCFMHSIPFSAIQQHGTAPTPTDDALSISSVSKIDFSSTETEPLILENKTPRWHEQLQCWCLNFKGRVTVASVKNFQLVASLESQQEANTSEREKVILQFGKIGKDIFTMDYRYPLSAFQSFAICLSSFDTKPACE
82	SaFbox82	MT234225	ATGAATTATTGTCCGGAGGAAGTGTTGGAGTATGTGTTCGATTCAATTACAAGTCATAGGGACAGAAACGCTGTATCGCTGGTCTGTAAATTGTGGTATAAAGTTGAGAGATGGAGTAGGCAGAGGGTGTTTATCGGAAACTGTTATGCGATAAATCCGGAGAGATTGGTGATGAGGTTTCCGAGGTTGAAGGCTTTGACGTTGAAAGGGAAGCCTCATTTTGCTGATTTCAATTTGGTGCCTAATGATTGGGGAGGTTATGTGAATCCATGGATTGAATGTATGGCCAAGCATGGTGTTGGATTGGAGGAGCTTAGATTGAAGAGAATGGTGATTACTGATGAGTGTCTTGAGTTGATATCCACTGCTTTCGTTAATTTTAAATCATTGGTTTTGGTG…		MNYCPEEVLEYVFDSITSHRDRNAVSLVCKLWYKVERWSRQRVFIGNCYAINPERLVMRFPRLKALTLKGKPHFADFNLVPNDWGGYVNPWIECMAKHGVGLEELRLKRMVITDECLELISTAFVNFKSLVLVSCEGFSTDGLAAIAANCRHLRELDLQENDVEDHRGHWLSCFPLNCTSLVSLNFACLRGEVNLSSLEKLVARCHNLRSLKLNRAVPLETLQQLLTKAPKLEDLGTGSYVHDSDSDTYDKLKSTVEKCTSVRSLSGFLEVAPSCLPAIHQLCTNLTSLNLSYAPGIHGSDLIKLISQCKKLQRLWILDCIGDKGLGAVATTCKDLEELRVFPSDPYGAGNAAVTEVGLVEVSAGCPKLHSVLYFCQQMTNEALKTVAKNCTNFTRFRL…
83	SaFbox83	MT234226	ATGTTGTTCAAGAGGATATGGCAAGAACTAAAGGAATTGAGAGATGAGATAGAAAGCAAGTCACGAAAAGTGATTGATCAAAAGCATTTTCGAACCAGTTGCAGTAGATCACATATTGCACCGGAGCTTTGTACTTCTTCAACGGAAACAATCGAGCAAGGACAGTGGGACAATATACCTCCAGAGCTTCTTTTAGATATTATCAATAGAGTGGAAGCTAGTGAGACAACGTGGCCTGCTCGTAAAGCTGTTGTTGCTTGTGCTTCGGTCTGTAGTTCTTGGAGGTATGCAACGAAAGAGATAGTGAAACCTTTAGAGCTGTGCGGATGGGTCACTTTTCCCATATCACTCAAGCAGCCCGGTCCTAGAGACCACCCCATCCAATGCTATATCAAAAGA…		MLFKRIWQELKELRDEIESKSRKVIDQKHFRTSCSRSHIAPELCTSSTETIEQGQWDNIPPELLLDIINRVEASETTWPARKAVVACASVCSSWRYATKEIVKPLELCGWVTFPISLKQPGPRDHPIQCYIKRERATSVYCLFLGLGPGNGSKMLLAAKKVRRTANTEFLISLDRDDFSRTSSMFLGKLRSNFLGTKFTIHDAHSSKDFQAASSVRRYGHSNQVSSKSIVATVSYELNILRTRGPRRMHCFMHSIPFSAIQQDGTAPTPTEAETSSIPPVSKQTNSLIDFSSTSLTEASEIVVTNAITDPLILENKTPRWHEQLQCWCLNFKGRVTVASVKNFQLVASVEPHQEVPTAEREKVILQFGKIGKDTFTMDYRYPLSAFQAFAICLSSFDTK…
84	SaFbox84	MT234227	ATGAGCGACGGTGGGGGCGGTGAGGGTAATTCTAGGGAAGGTCTGGAATTAGGGCTTTCGTTGGGAATTGGGGAAAATGCGATACCTTTTGAGCCAATTCACGGTGGAGTATTTTTGAATGTGGTTGATGAATGTGGTAGTAGTAGTGGTTCGGCAGCTGGTGGTGGTGGGAGTCTTGGAAAGTTGCAGTTTTTGGTTGGTGGATGTTCTAGAGTGGTGGAAAGGGAGACTGCGGAAGAACGAGATTTGAGAATTAAGCGTGCAAAAGCTTCCAATGATGCTCAAGTTGGCCCTTTTGGAAGCATACACTGGAGTGGGATGAATTTTCAAAATTCAATGGTTCAGGATGGCGATTTGGACGGAGATGAGAATGTCCGGACTCTTGCCGGAGGAGATGAA…		MSDGGGGEGNSREGLELGLSLGIGENAIPFEPIHGGVFLNVVDECGSSSGSAAGGGGSLGKLQFLVGGCSRVVERETAEERDLRIKRAKASNDAQVGPFGSIHWSGMNFQNSMVQDGDLDGDENVRTLAGGDEYEHRMDLTDDLLHMVFSFLDHIHLCRSALVCKQWRAASTHEDFWRCLDFENKRISPQQFEIMCRRHPNATEMNILGTPSVHVLAMTAVSSLRNLKVLTVGKGQLGEPFFQAVTDCLMLKSLTIHDAVIGNGIQEISIFHDHLRYVHVTKCRVLRIAFRCPQLKTLSLKRSNMGHAALNCPLLRNLDLGSCHKLSDHAIRLAVTACPLLEFLDLSNCSSVGDDTLRDIAESCPILRTLDASYCPNITFESVRISTLTVLKLDSCEGI…
85	SaFbox85	MT234228	ATGTACCTCAAAAATATTGTTCGGAAGCTGCTGGAGATGAAAAGCAAATTTAGGGAAAAATCGCGGCAAGAAAGTAGGCAGACTGGAAGACGGACAAGGTCACATGTTGCTCCTGATGGGGCAGCTAGTGTCGAGCATGTCGAACAAGGTTCTTGGGAAAATATACCTCCGGAACTGCTGTGGGATATTATTCAAAGGGTGGAAGAAAGTGAGTCTGCTTGGCGTGCCAGGCAAGCCGTTGTATTTTGTGCTGCAGTTTGCAAGTCATGGAGGGATATAACAAAAGAAGTTGTGAAGACCCCGGAGGAATGTGGGAGGATAACGTTCCCTATTTCATTGAAGCAGCCAGGACCTCGTGAACTTCCTATACAGTGCTACATAAGAAGAGACCGGGAAACT…		MYLKNIVRKLLEMKSKFREKSRQESRQTGRRTRSHVAPDGAASVEHVEQGSWENIPPELLWDIIQRVEESESAWRARQAVVFCAAVCKSWRDITKEVVKTPEECGRITFPISLKQPGPRELPIQCYIRRDRETSTYFLHLGLTPCESQSDKLLLAARKIRRATCTDFVISLSSDNFSRRSNSYVGKLRSNFIGTKFTIYDGQLPCGTKVKLGEYSGQRAQSKQGFSKVSAQNYKVGTITYELNVLRSRGPRRLHCVMHAIPMSSIEKGGTAPTPTSFNNAHTIPSSSSALKAEDPLVDFSSTSLANSIVPVNDADADADAPLMLKNKPPRWHEQLQCWCLNFRGRVTVASVKNFQLVAAVEPSENVAAEEQERVILQFGKIGKDIFTMDFSYPLSAFQA…
86	SaFbox86	MT234229	ATGAGTACATATCAATTGCGTCCAAGAAGAGGACGTACTTATGGAAATTTCATGCAGCCTGATATAATGCTTGATATCTTCCTGAGACTTCCTATTGAAGTAATAATGACTTGCAAGTGCGTTTGCAAGACCTGGCTTGAACTGATTGAAGATCCCTACTTTGTTGAGCGGCAACGGTGCCTTTCTGTTCCTCGAGCTCTACTCCAAGCAAGGATTCCTGATATTGATTGTGGATTTTTTAATTTGTCTGATAATGATGTCTACTTGGTGGATTGCGAGGCACACAAGGCTAGGCCTTTTTGCGTTGGTCGAGCGCTTGACATGGTAAGCAGAGGACTTGAGATAATGAGCACATGTGACGGACTTCTTTGCATTGCTTCGAACCATAGACAATCCCCG…		MSTYQLRPRRGRTYGNFMQPDIMLDIFLRLPIEVIMTCKCVCKTWLELIEDPYFVERQRCLSVPRALLQARIPDIDCGFFNLSDNDVYLVDCEAHKARPFCVGRALDMVSRGLEIMSTCDGLLCIASNHRQSPVYVYNPLLNRLLKLPSTGVKRKLICHEVGLIFHESSGTYKVVRGYRFRIKLQEFYKFEMITLGESAWTELTPPSIIYECYFGRPLQWNGAIHWKIQSERGALSRQCILSFDVNEEVFQIVYCKDHPPHYNRSQMLVLADELVLVETQNNSLMKMWKVEGEVIGGYSMNHFTLVQSYMQWGGYFRCRWVSETSDDDTYLLRTTYCKSTENCLTSNLVYFSPKTGSYSQLNLSGMPKHFSTIAFKPTLVCPVRARLNASRSSADVQQ
87	SaFbox87	MT234230	ATGTTAACCATTTTCGTCTCCTGCGTGACTTTGATCGTGTTATCTAGCTCCCTCTCCTTGTGGCTTGTTGGGCTAGCTAGGAAGAAATCCGAGAGACTACGAATGTATGTGATGGGAGACTTCTTGAGTTTTAGTTATTTTCTAGCACCTGTTTGGAGCAGCAGGAGTCATGCTAATTCAAGATTTGAACATGGGGACAAGATTGAGGAAAGGTGTTTACTAGATTTGCCAGAGTTACCGTTACATTGTATTCTTGACAGACTTTCGCCGGAGGGGCTGTACTCTATGGCTGCTGTCAGCACTTCCTTAAGAGATGAATGCCTAAGTGATTATTATTGGAAGAAACATCTGAGAATCAAATGGGGTAAAATACTAGGAAAATCCGCTTACATAGAGTGG…		MLTIFVSCVTLIVLSSSLSLWLVGLARKKSERLRMYVMGDFLSFSYFLAPVWSSRSHANSRFEHGDKIEERCLLDLPELPLHCILDRLSPEGLYSMAAVSTSLRDECLSDYYWKKHLRIKWGKILGKSAYIEWQRYVAAHNRSISLSNQSKQNDWVISILNILPRFLRKTDVNQNFLRCNEIQAEQFSMEFYLALESGKFWFPAQVYNRENGHAGFLLSCYDAKVRYESATDTFHARYSPHGRQTLEESIEWGRIRAPAVDTQANSLHISDCLDCLQPGDHIEIQWRRSKEFPYGWWYGVVGHMETCEGDEHHCSCHQSDKVVVLEFKQYAEGSRWRKKMVKRDSHTEEGDTVDGFYGGVRKLLKNEEISTWKRLWPSKTLH
88	SaFbox88	MT234231	ATGGGAACTATACTGAGTGTCAACAACAACTCCTCAGTTAGGTCATCTATGGAGCCTATTGCTGTTGCTGCTTCCAAGAGACTGAAACTCACTACAACTGTTGTTTCTTACAATCCAAGACTCATTCCGACACTTCCTGATGAAATATCTTTCCAGATTCTAGCTAGAGTTCCTAGAATTGATTATTTGAGTCTTAAACTTGTGTCTCGTGCTTGGAAAGATGCTTTAACGAGCAAAGAATTGTTTCAAGCTCGAAAAGATGTTAAGAAAACTGAGGAGTGGATTTACCTTTTGTTGAAACTGGATGATAGACTTTCATGGTATGGTATCGACCCGGTTTCTAGAAAATGTCAAAGGTTGCCGCCCATGCCGCTTATTTCTATTGCTGGTGATGAGCTT…		MGTILSVNNNSSVRSSMEPIAVAASKRLKLTTTVVSYNPRLIPTLPDEISFQILARVPRIDYLSLKLVSRAWKDALTSKELFQARKDVKKTEEWIYLLLKLDDRLSWYGIDPVSRKCQRLPPMPLISIAGDELGWSFRLPDVFISTVRIVDAVRGWLGRRDEFNQTSLSGCSFGVTGGCLYVLGGLSKASASNNVWRYDPIVNSWIEVSQMSTGRAYCKTGVLSDKLYVVGGVTKGNGGLTPLLSAEVFDPLTGLWCTLPSMPFSKAQAMPTALLADLLKPIATGIASYQGKLFVPQSLYCWPFFVDVGGEVYNPVSNSWDEMPQGMGEGWPAKQAGTKMSATVKGELYGLDPSSSLDTAQIKVYDHKHDTWEVVLRDVPMHNLGGSEIPYLLTGLLGK…
89	SaFbox89	MT234232	ATGGGTTCTTCATTTTCCGCAATTGCCGATTACTTTTCTTCCGATCCAAACCCTAACCATAACCCTGGTCTCTGCGACATCCCGGAGGACTGCCTTGCGTTGATCCTCAGCCGACTCGACCCCCAACAAATCTGCCGCCTCGCCACTCTTAACCGCACCTTTCGTCGCGCCTCACTTTCCGATACCGTCTGGGACTCCAAGCTTCCGGAGAATTATAAATTGGTTGCGGAGAAGCTGTTTGGGGATTATCACGCTTTGGGGAGCAAGAGGATGGTTTACGTCATGCTCTCTCGTGTTAATACGTTCGATGACGCTACCAAGAAAGTGTGGCTGCGTAAACCTAGCAGTGGATTGTGTATCTCCATTTCGGCCAAGGGCTTAGCAATAACCGGTGTTGAT…		MGSSFSAIADYFSSDPNPNHNPGLCDIPEDCLALILSRLDPQQICRLATLNRTFRRASLSDTVWDSKLPENYKLVAEKLFGDYHALGSKRMVYVMLSRVNTFDDATKKVWLRKPSSGLCISISAKGLAITGVDDRRYWSHLPTQESRFGTVAYLQQTWWLQVEGEMEFPLPAGTYTVLFRLQLGRTSKRFLHNVCNSEHVRGWDKKPACFQLWTSNGQYAATQHYLTDPGKWVHYKVGHFTVDKADQLTKVKFSMTQIDCTHPKGGLCVDSVMIIPKVI
90	SaFbox90	MT234233	ATGTCGAAGATCCTCAAGCGCAGTGGAAATGATATGCTCTTTAGCGGGGAATCGTGGTATAAGAAACCACAGGAAGAAAGCCTCTTTTTGTCGCTTGGTCATCAAGTGGATTTGTGGTATCCGACTCTTAAGAAAACTCGGGTCAGTGCACCGTATATCTTGTTTGGAGACAATGTTGAGCAGAAGAAACAAGTATCAATCGATGTTCTACCTGATGAGTGCATCTTCGAGATCTTCAGACGCTTGCCTGGAGATCGAGGGAAAACTGTATGTGCATGCGTGTCAAAGCGCTGGCTTATGCTTATGAGTACTATTCGTAGGGATGAGCTGTGTAACGATGTAGAGGAGGTTAAGCCTCGTGGTTTGTCTGATGTAGAAACCCTGGAGTCCGTGGATGAT…		MSKILKRSGNDMLFSGESWYKKPQEESLFLSLGHQVDLWYPTLKKTRVSAPYILFGDNVEQKKQVSIDVLPDECIFEIFRRLPGDRGKTVCACVSKRWLMLMSTIRRDELCNDVEEVKPRGLSDVETLESVDDGYLSRCLEGKKATDVRLAAIAVGSSGHGGLGKLSIRGGFSASKMSNFGLTAISRGCPSLKSLSLWGVSSIGDEALINVANGCHLLEKLDLSHCSTLTDRALIAIAKGCPGLTEVNIESCPNVGNEALKALGQHCTSLKSVSLINCPLIQDQGIISVLSASSFVLMKLKLESLNISDTSLAVVGHYGMSITDLVISGLANVTQKGFWVMGNSHGLQKLTSLTVTGCQGATDASIEAIVKGCPNLKQVSLRKCAMVSDNGMVSLVRNA…
91	SaFbox91	MT234234	ATGGATTTGCCGGAGAGCAGCAGGATGCGACGAGAGACGATGACGAAGACGATGTTAGACGAGGTATTCGATTACGTCATCTCATACATCAACGATCCAAAAACCCGATCCTCAATCTCACTAGTCTGCCGACGATGGTACGAACTCGATTCATTAACCCGTAAGGAAGTCACCATCCCTTACTGTTACTCTACGACTCCTCAAAGATTGACTAGACGATTTCCACTTTTGGAGGTTTTGAGGCTGAAAGGGAAACCTAGAGCTGCTATGTTTAATTTGATACCTGAAGATTGGGGTGGATATGTGACTCCTTGGGTTGATGAGATTGTGTTGAGCATGAGTAGATTGAAGTCTGTTAATTTTAGAAGGATGATTGTGAAAGATTGTGATTTGGAAGCG…		MDLPESSRMRRETMTKTMLDEVFDYVISYINDPKTRSSISLVCRRWYELDSLTRKEVTIPYCYSTTPQRLTRRFPLLEVLRLKGKPRAAMFNLIPEDWGGYVTPWVDEIVLSMSRLKSVNFRRMIVKDCDLEALGRARGLMLEEIWLDKCSGFSTDGLLHVAQYCRNLKVFFLEESIIHDKDGQWLHEIAMSNTVLKTLNFYMTDLVKVAFQDLELIARNCPSLKSVKTSDWEIIDLLGFFRSAGSLEEFGGGSYNRLPEDYSTVSLPSALRRVGLTYMGKNELPIVFPLAPALTKLDLVYSFLDTEDHCNLIRKCPNLEFLEARNVIGDRGLEILSTYCKKMKRLRIERGADEHGIEDEEGIVSHRGLKALAEGCVSLEYLAVYVSDITNEALARIGT…
92	SaFbox92	MT234235	ATGCCATCGAGGACCGAATCTTGGTCAAATCTTCCGCCGGAGCTTCTCGTCACAATCGCCGATCAATACTCCAGTCATCTCGGCGTCCTCCGCCTCCGCTCAATTTGCCGATCTTGGCGCAACGCCATCTCCCGCGATCGTCTCTATGATGCCTCGGTCTGGTCTGTTAGAATCCCGTTCCCGATCCTCACTCACAAAGCCTTCTTCCCTCTCACCAAATCCACCGTCTGCTACGTCGAATCGTCGGTGCTGCAGAAGAGATGGTTGGTGAAGATCGAGGAGTTCCAAGAAGGGAAATTACTTGCTTTTGATCCTGTTTCGTTGATTAGAATGTTAGGGTTTCCTAAGGATTTGAATTTAGTGGATTTCAGAGTGTTTGAGATTGCTAGATCATTAAGT…		MPSRTESWSNLPPELLVTIADQYSSHLGVLRLRSICRSWRNAISRDRLYDASVWSVRIPFPILTHKAFFPLTKSTVCYVESSVLQKRWLVKIEEFQEGKLLAFDPVSLIRMLGFPKDLNLVDFRVFEIARSLSFSIFKRRKGFLNMNKISKKVVVSSVDGYVRSDDLVMVIFDGGSLSHVRIGDEKWGEVKEWQLMKLYSDVIFRNDRFYAVDCGGGLVIVDRRLNVEIFPWLGPSQDSCEKKYLIEAGGHLFLVIKKILSATADCGEESIVGRVSEEDEDFRVWFEVFCFKEKEKDWIQVYSLGDLAFFVADDCSFSVVACDSPPYQRNCIYYEDYDVADSKAPSCSVYNLEKKLSLERSGN
93	SaFbox93	MT234236	ATGAATCCCAACAGTTCACAAACTGAGAATTTGCAGGACAATAGACACTCTTTACTGGATTTGCCTGATTTGCCATTACATATAATCCTCGGCCGTCTTTCACCAGAAGCTCTATGCGCAATGGCTTCCGTATGCACCATCTTAAGAACTGAATGCAGGAATGATTACTACTGGAAAAAACACTTGACACGAAAATGGGGACGAGTATTATCCGAAGCTGTTTACAATGAATGGCAATGCTACATTTCTACTACGAGTAATGCAATCAGAGTATCTCATCAAGTGAAGCAAAAGAACTCGCTATGTTATATTCTCAGTGTTTTGAGTATGAGAAAGCCTGATTCAACGTCAAGCTGCGAGCTTAAGGAGTCTACCATGGGTTTATATTTAGCTCTCGAA…		MNPNSSQTENLQDNRHSLLDLPDLPLHIILGRLSPEALCAMASVCTILRTECRNDYYWKKHLTRKWGRVLSEAVYNEWQCYISTTSNAIRVSHQVKQKNSLCYILSVLSMRKPDSTSSCELKESTMGLYLALESGKLWFPAQVYNRENGHAGFMLSCYDAKVRYECTTDTFNARYSPHGRQTQEENIELGRLRAPVVNIPANALHTSDCMSDLQPGDHIEIQWRRNKEFPYGWWYGVVGHLETCDGVEYHCRCSQNDITVLEFKQYAQGSRWRKSLVNRLTHREEGNTVDGFYGGIRKLRSNEEIHTWKLLWPPKILE
94	SaFbox94	MT234237	ATGGTTGATGAAAATAGCCATTGTACTGATGCTGCTGAGGATGAGGTTGAGGATGTTTTCAAAAAGCTACCAGATCATGTCATTGACTACATTGTAACATTCTTGTCAATAAAGGATTTGGTTCAAATGAGTACCGTTTCAAAATCATGGAGACACCGATGGAAAACATGCCCTAATCTCGACTTTGACTTTCACTCTCTATACCCTACACAAGAACAAACAAGCAAGCAAAACCAGCTTCGGTACGTGAAATGTGTCAATCAGATATTATCATCTCATCATGGACACAACATTGACATGTTCAGAATCCGTACATGCTTACACTCCAATTACAATGCTTTTATTGATCAATGGATAATGTCCGCATTACAAAAACAAGTGAAGAATCTTGTTATAATC…		MVDENSHCTDAAEDEVEDVFKKLPDHVIDYIVTFLSIKDLVQMSTVSKSWRHRWKTCPNLDFDFHSLYPTQEQTSKQNQLRYVKCVNQILSSHHGHNIDMFRIRTCLHSNYNAFIDQWIMSALQKQVKNLVIINRHVSSKYTLPTWLDLKDAKFLKHMTLGNVCLGSFEISCWNNLKSLTLENVFVSDNWVHEMLRNSGCLKRLTLHGCTSLSLTKLVIPSHVELEHLSMVDGLKYLCKVEIENGKSLESFECTLKVVESFRFEKAPNIKKLSLVVKCSALIRFGNLDDVLTRLGRDIPMLEIIQLH
95	SaFbox95	MT234238	ATGGATGATTTTGATTCGAAGAAGTGTCATTTGAAGCAACTGAGTAAGGACTTATTGGCTGATGTTATGTCAAGGTTAGACGGATTGAGTCTAGCCGCGGCTGCGTGCACTTGTACAGAGTTACATGATTTAGCGACCGAAACAGGGCTATGGGAGGACTTGTGTCATACCACATGGCCCTCCACGGCCAGTCCCGTTGTCAAGGACTTAGTGCCATTCGACAAGTTTTACGCCGAGTCACACCCCTTGATTTTGTACGACGGTTTTGTTGCCGTTTCGGAAACTGAGTCCTTTTCCGACTCGTTTGCTGAAAATTTGGTGTTTCTGGTGGATGTTTTTTACAAAGGAGTTTGTGTGTTTTCAAAGGTCGTAGACGGAGTTCCTGAGGCTGGGAATGGA…		MDDFDSKKCHLKQLSKDLLADVMSRLDGLSLAAAACTCTELHDLATETGLWEDLCHTTWPSTASPVVKDLVPFDKFYAESHPLILYDGFVAVSETESFSDSFAENLVFLVDVFYKGVCVFSKVVDGVPEAGNGDGENHKWFADWPFELNVIKFDYSQGLEVNDLTEEEEIVKDFSQEFEKNVRLSWVILNKKSRKSVNVSSWKPQNVQKSWMSSKNYTFQFGCAVSVESKISAQGAAECVITAKCERSDRDGLKWDEIGMSIKDMSGAHLGGKRSLTVLNRAILSTRSNHMEDVRKGYARFEKMKTEMKRARDCKETIANGLCLSVEIVIFVALYHTLFWYW
96	SaFbox96	MT234239	ATGGGTTCATCCATTTCCGCCCTAACCCAATTCCTCACCTCCTCCTCCCCATCATCACCACCACCCAACCCAAGCCTCAACGACATCCCACAAGACGTCGTCGCTTTAATACTCACACACTTAAACCCACACCAAATCTGCCGCTTAGCTTCTCTTAACCGCACCTTTCGCCGCGCCTCACTCTCCGACGCCGTTTGGGAATCTAAACTCCCTCAAAACTACAGTTCTATCTTACAGACCCTATTCGGAAGTAAAAGATTGGATTTTGAAAAAGGATTGATTGAGAAGAGGACGATTTATGCTGTTTTGTCTCGTTGTAATTCGATTGATGATGGGTCAAAGAGAGTTTGGCTGGAGAAGAGTAGTGGTGGAATGTGTATGTCAATTTCGTCGAAGGGA…		MGSSISALTQFLTSSSPSSPPPNPSLNDIPQDVVALILTHLNPHQICRLASLNRTFRRASLSDAVWESKLPQNYSSILQTLFGSKRLDFEKGLIEKRTIYAVLSRCNSIDDGSKRVWLEKSSGGMCMSISSKGLAITGVDDRRYWSHLPTEESWFGTVAYLQQTWWLEVEGEVEFPLPVGTYSVQFRLQLGRTSKRFLHKVCNSEHVRGWDKKPARFQLWTSDGQYSTTQHFLTNTGKWIKYHVGDFVVNKPDQLTKVRFSMTQIDCTHLKGGVCVDSVLIVPQKR
97	SaFbox97	MT234240	ATGGGCCAATCATCTTCCTCTCCATCGGCATCCGTCCATTCTAATCGCCGCGACCGCAACCTCAGCCGACGATTCTTTTCCGATTCAATCACAGCCTCCGCGTCGCCTATATTATCCGTAGACGACGAGTTAGATGGAATTTCTCAACGGTATGATTACACATCTGACATTCCTGATGAATGTTTAGCTATTATATTCCAATCGCTTCCTTCCGTAGATCGGAAACAGTGTTCTTTAGTATGTCAGCGATGGTTCGTTGTTGAAGGACAAAGTCGTCACCGTCTTTCGCTTAACGCGTCGAACGAGATTGTACCGGATTTGTCTACGATTTTTACGAGGTTTGATTCTGTGACGAAGCTGAGTTTGAGATGTGATCGTCGATCTGTGAGTATAGGGGAT…		MGQSSSSPSASVHSNRRDRNLSRRFFSDSITASASPILSVDDELDGISQRYDYTSDIPDECLAIIFQSLPSVDRKQCSLVCQRWFVVEGQSRHRLSLNASNEIVPDLSTIFTRFDSVTKLSLRCDRRSVSIGDADLELISLRCRNLKRLKLRGCRELTDAGVEVFAKNCSGLKKLSCGSCMFGAKGLNAILDYCPGLEEISVKKLRSLKDGGGQQELIGPGAAAGSLKIISLKELHNGQCFTPLVIGSKKLKTLKVFRCFGEWDRLLEMVGNKNTSLTEVHLERLQVSDFGLAALSNCSNLEILHIVKTPECTSTGLVSVANGCRLLRKLHIDGWRTNRIGDEGLIAVAKNCPNLQELVLIGVNPTHISLTALANNCRNLERLALCGSDSIRDEEIVCI…
98	SaFbox98	MT234241	ATGGATGAAGCAGAAATTGACCGATTGCCCGACGATGTTCTGGCGCATGTCTTCGTCTTCATCTCATCCTTCACCGACTTGGCGCAGGCTAGCGGTGTATGTAACAAATGGAAACGTGGAGTGGAGCTGTCGATGGGTAGAAGGTCGAGCTTGAGCTTTGCTGGTTGGAAGATGGATGATCAGTCCGCTGCCAGAATCGTCCGCCTCGCTTATTGTCTCAGAGAGCTCGACATCTCGATGAGTCGATGGGGTTGCCAGATTACGGATGAAGGACTTGTGAAGATATCCAAGGCCAAATGTGTCGGCAACTTGACCTTTATCTCACTTTGGGGCATGGCTGGGATCACAGATGCTGGTGTCGTTCAACTGATCACAAGGGCTACTTCTCTTCGACATCTT…		MDEAEIDRLPDDVLAHVFVFISSFTDLAQASGVCNKWKRGVELSMGRRSSLSFAGWKMDDQSAARIVRLAYCLRELDISMSRWGCQITDEGLVKISKAKCVGNLTFISLWGMAGITDAGVVQLITRATSLRHLNIGGTFITDETLYAIAQNCPNLKSIVLWSCRHVTESGLLVLVTQCQKLKSINLWGTRVPATCFTGLLDVSPTLQIKPVMNLRAQPLMQIA
99	SaFbox99	MT234242	ATGTCCGAAAACCAGCAGGAACTCAACGATCGCAGATCTGCAGCGCTGGGAACCTTGCGAGTGTTGCCGGATGAAATCATCTGTGAAATTTTGGATCGTCTCTCCATCCGTGATGCTGGTCGTCTTGCTTGTGTCAGCAGTGTAATGTACATTTTCTGCAATGAAGAGCCATTGTGGATGAATCTGTGTCTCAAAACTGCTAAGGGTCAACTTCAGTACCAAGGATCGTGGAAAAAGACCACACTGCATGTAGAGAATTTGTTGGATGGATATGTTCCTTGCAAAAAACCACTTCAATTCAATGGATTCAGCTCATTGTTTTTGTATAGAAGGTTGTATCGCTGCTATACTACGTTGAATAACTTTTCATTTGATGATGGAAATGTTGAGAGAAGAAAG…		MSENQQELNDRRSAALGTLRVLPDEIICEILDRLSIRDAGRLACVSSVMYIFCNEEPLWMNLCLKTAKGQLQYQGSWKKTTLHVENLLDGYVPCKKPLQFNGFSSLFLYRRLYRCYTTLNNFSFDDGNVERRKDISIEEFSSDYDGKKPVLLDGLADAWPARGTWTPEQLSLKYGETAFKISQRSSKKVTMKLKDYVSYMELQHDEDPLYVFDDKFGEVAPALLNDYSVPHLFQEDFFDVLDKDERPAYRWLIIGPERSGASWHVDPALTSAWNTLLYGRKRWALYPPGRVPLGVTVHVNEVDGDVNVDTPSSLQWWLDFYPLLADADKPIELTQLPGETIYVPTGWWHCILNLETTVAVTQNFVNTKNFEYVCLDMAPGYRHKGVSRAGLLALDEDTL…
100	SaFbox100	MT234243	ATGACGATAGAACTGTCGAATTTACCAGAAGGCTGCGTAGCCAACGTCATCTCACTCACATCACCTCGCGACGCTTGCCGATTCGCCGTCGTTTCAACCTTTTTCCGCTCCGCTGCTGACTCAGATTCGGTTTGGGAATTTTTTTTGCCTTCGAATTTTCACGACATCATCTCTCAATCCGATTCCGATACTCAAAATCAATTGCTCCTCTTGTTTCATCAACATCCTAGAAAGCAGCTTTACATGCGACTAGCTGAGTCACCAATCGTCATCGACGCTGGTCGTAAGAGTTTCTTTGTGGAGAAAGCAAGCGGAAAGAAATGTTTCATGATAGCTGCAAGGGAAATTTCTATTGTGTGGAGTGATACTCCTCAATATTGGGAATGGATTTCCTTACCT…		MTIELSNLPEGCVANVISLTSPRDACRFAVVSTFFRSAADSDSVWEFFLPSNFHDIISQSDSDTQNQLLLLFHQHPRKQLYMRLAESPIVIDAGRKSFFVEKASGKKCFMIAAREISIVWSDTPQYWEWISLPESRFQEVAHLLRVCWLDISIKTEASLLSPKTTYIAYLVFKLTDNNQCLKHIPVETSVGMTDGVKNTKSVYLGTEKDVKKHIRRYRRLVRIPPAAGAAEASSANNSGYSKRRVDGWMEAELGEVFVDGEDNGEFVEVSVMEVNDGHWKQGLIVEGIEFRPKA
101	SaFbox101	MT234244	ATGGAATCAAACGCCGGCGAATCTCGAAATTGGCTGGAACTGCCGCCGGAAGTTACATCAATCATCCTACAAAAAATCGGCGTAATCGACATCCTTTACAATGCTAGGGAAGTATGTACTTCATGGCATGCTATCTGCCACGATCCGTCGATGTGGAGGTCCATCGTTTTGAAATTTGATCCTAGCTGTAATTTCTCAGTTAATGTTGAGAAACTTGCGACGTATGCTGTTGATAGAAGTTGCGGTCAACTTGTTGATATAACCGTTGCATACTTTGCTACTGATGATTTTATTCGTTATCTTGCGAAGAGTTCTCCCAAGCTTCGCAGACTGCAAATTCTCTACTGCCACCGCTTGTCAGATGATATGCTCAAAGAAACTGCCTCAAAGTTTCCAATG…		MESNAGESRNWLELPPEVTSIILQKIGVIDILYNAREVCTSWHAICHDPSMWRSIVLKFDPSCNFSVNVEKLATYAVDRSCGQLVDITVAYFATDDFIRYLAKSSPKLRRLQILYCHRLSDDMLKETASKFPMLEELKVQSTPLSLAAVEAIGSSCPRLKIFKCNSLGYAPYQAQDDELANIIAHSMPHLCHLQLLRTKITNNGLKAILNGCLHLETLDMRGCNNVEPKKENLAAVCSARFNKVRFPPEPIEPDEFEDVEEPPWSDIDDDSFSDFGFFGHLDDPMFDFDYDDVDYDVIFDYDDDEVDDDDDDGLRNFTMRMRLKETCRRGWQCWKKQQ
102	SaFbox102	MT234245	ATGGCTAAGCGACCTTGCGGCAGCAGCTCCGTCTCCCGTACCCTCGACACCAACATCACTTCGCCTTTGGATTCGTTGCTCGTCGCATTTCTCGAATCCTTTGATTCCCCTACATCGCTAGATCTCTCCTTTGATCGACTCTTCGATTCTCAAGATTCCGATGCTCATCAACAAGCTTTCATTCATCGTGCTACCTCTCTTGGTGCTGCTCTTCTCGAAGCTGGAAACCGATCTGCTAGAAACCGAGCTTCCGCTTTAAATTCTGTCGTCTGGCCTCTCCCGCCTGATCTCACTATTAAGGTGTTTGGCTTGCTTGATACCCAGACTTTGTGCTATGCTGCGGCTACTTGTTCCATGTTCCATAAGTGTGCATCAGATCCACTCTGCTATGCGAACATT…		MAKRPCGSSSVSRTLDTNITSPLDSLLVAFLESFDSPTSLDLSFDRLFDSQDSDAHQQAFIHRATSLGAALLEAGNRSARNRASALNSVVWPLPPDLTIKVFGLLDTQTLCYAAATCSMFHKCASDPLCYANINLLTKTPKVNNALVSKLVQRAGKNLQSLKLGLVTNPYKLGGYVHPLMRSTTTKGSSILSRSCLSSLGGNNGAIGALLKQMHLHNIERLDDSAVCASLAACSSMLDLEIVGLNVELKQILISVASSCSMIQRLYYDSSIAGRDDTLTSQICANFVSNCPFLTSLSLRGCKLHDSKVRLLIKGFRRLRHFDVSTSYSITGSFMRNLGNTACDNVLEVLILRDCMHLKKAEVTQFFDAIIAGDFKHLQHLDISNREGLAPERARDPRIY…
103	SaFbox103	MT234246	ATGTATGCCAAGAACAATAGTGTCAATTGTGGGGATGGAGATGATGTGGATAGAATCAGTGCGCTTCCTGTTTCTTTAAGGGAATCCATTCTGGAACGCATGCCTATCAAGGATGCAATGAGAACTAGTATTTTGTCGAAGAGTTGGGAGTATTGTTGGACTGGTATGACGGTGCTTACTATGCATTTTTCGGGGTTAGATAGTGCTGTGGCCGATTGCAGTGCTGTTAATAGGATTCTCAATCTTCACAGGGGCCCAATCCGTAGAGTTTCCATTAAATTCATTGAAAACAATGAAGAAATTGATATGCAGTTGCTTGATGGTTTATATGAATGGTTTCTTGTGTTGTCGAGTAAGGGGATACAGGAAATTCATATTGATCCATACCACGGTGAATTG…		MYAKNNSVNCGDGDDVDRISALPVSLRESILERMPIKDAMRTSILSKSWEYCWTGMTVLTMHFSGLDSAVADCSAVNRILNLHRGPIRRVSIKFIENNEEIDMQLLDGLYEWFLVLSSKGIQEIHIDPYHGELLLPRSLFLCKDLKMLALECCTLVPPPDFSGFYNLVHLDLNYCVALSAELGSFISQCPLLEYLSLTDTCNNFIGDLLVINALNLRTLIFEDESWDGVIFKDIPRLTSISVRVYLSRDYLEVETPCKSWDLICSLPELEHISYDAFLLTTDVIENFPRSMPRFEKLKTFKLIHTNVSVKEQISFVFCLLRNSPVLQDLTISFISRDNETLNICKEQARKLLETEASEHSNLSNVSTVVFENFKWSSNVAMLVKIMLSRCPSLKTFKIE…
104	SaFbox104	MT234247	ATGGCTGTTGTTTCTGATAAGAGGATCAGGATTGAGGATAGGATCACTGAGCTACCTGTTAATATAAAGGAGCACATCCTTGACTGCTTGAGCATAAAGGAGGCTGTTGCTACCAGTGTCTTGTCAAGCAAATGGAGGTGTTGTTGGACTGGTTTGAGAAAGTTGAAGTTTGATAAGGCATTTTGGGCTTATGTCGGGGTTATAAAGTTCCTGGAGTATGCTAGGGTTATTGATAGAGTTCTTATGCTTCATTGTGGCCCTATTCGTGAATTTCTGTTATACATTCCTGACTTGAAGCATAAGCTTCTGGATATAAACATGTGGTTACGTGTTTTGTCAAACAATGGCGTGCGAGCGATTGAGATTGATGCTCTTCAGTACAAGGATATACAAACTGAT…		MAVVSDKRIRIEDRITELPVNIKEHILDCLSIKEAVATSVLSSKWRCCWTGLRKLKFDKAFWAYVGVIKFLEYARVIDRVLMLHCGPIREFLLYIPDLKHKLLDINMWLRVLSNNGVRAIEIDALQYKDIQTDGPFPMPSCLFQCRELETLSLSNCKLTLPSDFKSFVNLTSLSLESVEIEPSVLESLISECLLLESLSLTDLNLQEPLAIEALNLKSFDFDDSELENIIFKEIPKLESVSLLATNENDKIDTPQLYSTLDVLSSLSGIKELTFDFLLLEPLSDKCPGRTHVPLENLKSLTLSALNLCFSDDILFTLCLLRSAPNLQSLTIYLDSNVGCRFKIKKSQAAAAKLLESEAKKTISYRSINTVKIRGIDGLRHEILLIKILQTRCRKLKSII…
105	SaFbox105	MT234248	ATGTGTCGGAATGGCACCAAAAATCCGACGCCGATCCGGTGGACACTGAGCGCGAAGGTGACTCCACCCAACGAGAGTTCAGCCGCATTTTGTTCTCGTGACAAGATGGAAGGTTGTGAAAAAAGTCTTGATCGTGATGGTAATTCCATGACGGACAGAATCAGTGATCTTCCTGATTGTTTGATTGATTGCATATTGGACCGCTTAAGTTTTGCAGATGCAGTGAAGACATGTGTCTTGTCCAAAAGATGGAGTTATTGTTGGACAAGAGTAAAAAGAATAGTTTTTGACTGGGAATTGAATGTTACGCATAAAAAATCGGTAGATGAAATCATTAAGTTGAATGATATCATAAACTCAATTCTCTTGAGGCATGACGGCCCCATTGACGAGTTTTAC…		MCRNGTKNPTPIRWTLSAKVTPPNESSAAFCSRDKMEGCEKSLDRDGNSMTDRISDLPDCLIDCILDRLSFADAVKTCVLSKRWSYCWTRVKRIVFDWELNVTHKKSVDEIIKLNDIINSILLRHDGPIDEFYVIGYIDRDPLYRMPTTEENECIHRWMQLLLGNGIRRLTFSVVNPNCSTLTHLSLTRCKLGHQQDFMGVGYLGYLCLSGVSISARLLETVITSFAHLEVLILEYLLIDFDGDDNGGVIVINAPVLKELQVMQYNLPIILKETPHLTWADVQFIVEVPMGTKTAKINYFARMMPRIEILKIIEESFASLASDDTPMKLPFMLHNLKDLQISSYHNFSFTKMACFFCLIRSSPNLESLYISVRWDPSFIDDEYLAAAVKFYEAQENEGG…
106	SaFbox106	MT234249	ATGAGTTATAGGAGAGTTGCACAAGCACTGAGTAACATGTTAGACAGACTCAGCCGCCTTCCTAACGATGTTATATACAATATTTTGAGTCGCTTACCATTGATGGATGCTGTGAGAACTTGTATTCTATCTTCGAAATGGAGACATCATTGGACTAATCTTGAAAGATTAAATATAGATATGAATTTCTTTGATGGATATACTGGTTATGGTGACAAGATATTGTCCGCGTCCACTTATGAAAGAATTGTTGGTTCGATTATGGCATCTCACAATGGATCCATTTGGAAATTTTATCTTCACGTTCCTGATTTTGACGATGATCTGAATCCAAATGTCATTGATATGTGGATAAATTCTGTATCACAGTGCAGGGTTCAGGATCTGACACTTGAATTT…		MSYRRVAQALSNMLDRLSRLPNDVIYNILSRLPLMDAVRTCILSSKWRHHWTNLERLNIDMNFFDGYTGYGDKILSASTYERIVGSIMASHNGSIWKFYLHVPDFDDDLNPNVIDMWINSVSQCRVQDLTLEFDTDSGDHYIPSSLFRCLELKRLTLTNIDLEHPLRFRELSSLVILHLNICFETGDMLRNVVLNCPMLEIFSLDYGEIDTENGPFILSAPNLRILSIEYSNNFHIIFQDLPNVSTISVCRTGVIWDSTEVTNVYKDIVDFFGAIPSVENIKLNGIFCLEWIDHEVPESVSALLENHKTLVVSDLFMNSSLQLGSMCFLIKSSPNLQTLDVSLHVSSTDDGSQDIKDYLQSQLGEAENLRSLKTVKLRHLMGHEHEISFIEIILSSCPM…
107	SaFbox107	MT234250	ATGTCGAATGGTGTTGATAGAATCAGTTTTCTTCCTGATTGCATTATAGAACACATTTTGAGTTTTTTGAGTGTTGACCTTGTTTCTGTGGTCCGGACTAGCGTTTTATCGAAAAGATGGAAGACTTGTTGGACAAGAGTTACAAATTTGGTTTTCGATATGGAAGTTTTGACCAAAAGAAATGTGAACCGAACAGATCTGGATTTCGTTAGTGTTGTTAACTCAGTTCTATCCAGGCATGATGGTACACTTCATCAATTTTATCTATCCGCAAGACTTGATGAAATCAAGAATCAGACATTGGAAATGGATGTATATAGATGGTTACACCTCTTATTGCAAAAAAGGGTACGTGAAATTTCCATCTCAGTTTTTCTTTTGCCACACCGTTTCATGGAA…		MSNGVDRISFLPDCIIEHILSFLSVDLVSVVRTSVLSKRWKTCWTRVTNLVFDMEVLTKRNVNRTDLDFVSVVNSVLSRHDGTLHQFYLSARLDEIKNQTLEMDVYRWLHLLLQKRVREISISVFLLPHRFMENSVQLRMLEISTLTHLTLSYCKVPSSTSIGGFPNLIQLHLLDEVSMSSGLLETIISDSPLLKDLKLMSTIILYDNYPSPAVIHAPSLQSLSLICDESFCLKVYPVLTSASLSYDSDSLELQFKIPITGPRRISKLEEFVRVMPRVQTLLLDTSVVTVSYHFIFLVSEYLISTF
108	SaFbox108	MT234251	ATGTCGACACAACAGCGCAAGAGACATCTGTTCGGAACGACCACCACCACCATGCTCGACATGCCCCGTGACGTGCTGCTTCTGATTTTCACCAGACTCAACCACAACGAATATTTAAACCTTTCACTCGTTTCCAAATCCTTCCAATCACTTATCAACAGCTTCGTCGATAACCTCAGATTCGGTCCCGTCCCTTCCCAACACGCCTTCCCGAAACTATTAGCTAGGTTTTCTTCCGTCACTGGTATCACCGTTGACTCTGACATAATGACTACTGTCCTGAAGCAAGTTGCCGACTCAGTATTGAAAATTGAACGTTTGGAGGTACTCGGAGATTTTAAATTTCCCAATATGGACGAAATTTGTTGTTTATCAGGGAAGATTGAATCTGTAAAAGCT…		MSTQQRKRHLFGTTTTTMLDMPRDVLLLIFTRLNHNEYLNLSLVSKSFQSLINSFVDNLRFGPVPSQHAFPKLLARFSSVTGITVDSDIMTTVLKQVADSVLKIERLEVLGDFKFPNMDEICCLSGKIESVKALKLVLFYHVAGQDVVEFKLESIKPLKLLFDHVAEQDVVDFIHTLFPSLQELVCRFKFSLSDFAIEKLVQKPLNLRKITLGITSSSALTNRALEALTKCVNLEHISLRSWGRITLQGFCVFLRMKKNLKSFELPYDDCRLITERQDDLLQLVETISLCENLSHLKINNCLVKDHFLRIIARSRSPLTSLEIGRVGVGARDYTMTGMSAMLTAFQGLTRLHIRTPWPVLKNADMKMSQLVKHLPRLKEIFLTSRFAAYATLFSLIQNC…
109	SaFbox109	MT234252	ATGCAAGAGTCTGGAGTTGGAAAGATGAATGAAAGAGAGGGTATGGTAGATAGGATCAGTGACCTTCCTGATAATTTACGGGAAAAGATTTTGGAGTTCCTACCTTTATCCGATGCTATTAGAACCAGTGAGTTATCAAGTAAATGGAGGTTTACTTGGAAAGGAATGGGACAGCTTGTGTTTAACGAAACAGTTGTTGAAAGTATGAGAAGCATAACTGAAAGTCGATTTACTAGGATTATTGAGAGAATTTTGTTGGCTCATCAGGGTATGCTAAAGCTGTTTTATGTACGTATTCCAGACAGTCTGAATTTGAACTTGTCGGTGAATGGGTGGTTTATTAGCCTGGCGAGAAAAGAGGTGCAGCAACTTGTAATTTGTTACGAGGGAAGTCATAAA…		MQESGVGKMNEREGMVDRISDLPDNLREKILEFLPLSDAIRTSELSSKWRFTWKGMGQLVFNETVVESMRSITESRFTRIIERILLAHQGMLKLFYVRIPDSLNLNLSVNGWFISLARKEVQQLVICYEGSHKLYSMPSYFFDFGALTVLYLVACVFRPPPCFQGFPNLVSCFLEFIDTSSNQLSEFITSCPRIQALQLCDFLKSFSGPLDVNAPNLRTLYFTDDVSGVINLKNTPCLTTVSLRTIENTRSENVLHMRRYSSFELLKSLAKIKVLTFDLLLLERLEDGLYPDNLGNEFVALKTLKLGRVNIFRPSDLSFIFCLTRSSPNLNTLSIYMDETETGESTDKASVDYFEMEGKKGFNLSQLVTVTFGGITGLKIETMILSTMLSGCPVLKTLN…
110	SaFbox110	MT234253	ATGTCAACTAACTTCACCCCTGATACTTCATGTTATTTACATCTAAACCTTATAAACACATCCATATATGTCAAAACATTCGAAAGGGCAGTTTCGGAATATAAATTTGATATTAAAGGTTTGAATCGACGGCGATTCATTTGGCATTTGGGAACTGCGTCGATGGCGATAGTCGAAGGAAGACGAGGCGGCGACGGCGGCGGCGGCGAGGTTTCGTGTAAGAGACTGAAGAGATGTGAATCAATTGAGGTTGAAGAGGAAGAGGAGTATAGTAGTGGTGAAGAGGTTGAAGAGATGGAGATTTGGCCTGGATTTTACGGACCAGTGACGCCGTCGGCTTTTGTGGTTTCTGACGCGCTTGAGCCGGATCATCCTCTTATTTACGTCAACACTGTTTTC…		MSTNFTPDTSCYLHLNLINTSIYVKTFERAVSEYKFDIKGLNRRRFIWHLGTASMAIVEGRRGGDGGGGEVSCKRLKRCESIEVEEEEEYSSGEEVEEMEIWPGFYGPVTPSAFVVSDALEPDHPLIYVNTVFEVFTGYRADEVLGRNCRFLQSRDPRSQRRHPLVDPAVITEIRRCVEEGVEFLGELLNFSKDGTPLINRLRLTPIRDDDGIITHIIGIQVFTEANLDLSRVSYPVFKDLSGYHLDVSNTDSGVGRSRQGSHLAVVCGILQLSDEVLAHNILSRLTPRDVASVGSVCTRFRELTKNELIRKMVCQNAWGREITGALEIMTNKLGWSRLARELTTLEAVSWKRFTVGGAVEPSRCNFSACAAGNRLVLFGGEGVNMQPMDDTFVLNLDD…
111	SaFbox111	MT234254	ATGTATGCCAAGAAGAGAAGTGTCAGTTGTGGGGATGAGGATGATGTGGATAGAATCAGTGCACTTCCTGTTTGTTTAAGGGAATCCATTCTGGAACGCATGCCTATCAAGGATGCAATGAGAACTAGCATTTTGTCGAAGAGTTGGGCGTATTGTTGGACTGGTATGACGGTGCTTACTTTTTATTTTTTGGAGATTGAGAGTGCTGTGGCCGATTGCAGTGCTTTTAATAGGATTCTCAAGCTTCACAGGGGCCCAGTCCGTAGAGTTTCCATTCAATTCAACGACCAAGAAGATGAAATTGATATGCATTTGCTTGATGGTTTATATGAATGGCTTCTTGTGTTGTCGAGTAAAGGGATACAGGAAATTCATATTGATGCATACCCCGGTGGATTG…		MYAKKRSVSCGDEDDVDRISALPVCLRESILERMPIKDAMRTSILSKSWAYCWTGMTVLTFYFLEIESAVADCSAFNRILKLHRGPVRRVSIQFNDQEDEIDMHLLDGLYEWLLVLSSKGIQEIHIDAYPGGLLWPRSLFLCKDLKMLALECSTIEPPLDFSGFYNLVHLDLYHCVAISDVLGSFISQCPLLEYLSLTDTCNNFMHDDDLLVITALNLRTLIFEDESWDGVIFKDIPRLTSISARVYLSHENLEVETPCKSWDLICSLPELEHISYDAFLLTTDVIDNFPRSIPRFENLKTFKLIHTNVSVKEQISFVFYLMRNSPVLQDLTITFLLQFRSCDDETLNNGKEEARKLLETETSEHSKLSSLSTVVFENFEWSSNVVMLVKLMLSRCPSL…
112	SaFbox112	MT234255	ATGAAACGCTCTCCAGATTCCGATTCCAACTCCGACCACTCTACGGTGGACACCAAAAAACCAAAACTCACATCCGATCAACCAACCGAATTCCACTTAGATGAAAACCTTCTGTACGAAATCCTAAAACACGCTGACGCAAAGACTTTAGCAACAGCAGCTTGCGTCAACAAAACATGGTGTAAAACAGCATCAGACGAGCGGCTCTGGGAGATGATCTGCACTCAACAATGGGGATGTGTGAATAGTAATCATCAACAACTTCGATCTGTCGTTTTAGCTTTAGGCGGCTTTCGTCGTCTTCACTCGCTCTACATCTGGCCTTTGTCAAAGCCTTCAACAACAACAACGACGTCGTTTAGTCAGGTCGCTGCGTCAACGTCAGTTGAAACAGGAACG…		MKRSPDSDSNSDHSTVDTKKPKLTSDQPTEFHLDENLLYEILKHADAKTLATAACVNKTWCKTASDERLWEMICTQQWGCVNSNHQQLRSVVLALGGFRRLHSLYIWPLSKPSTTTTTSFSQVAASTSVETGTTSSPGKWKLKNQQGKGRLGKDEVHLSLSLLSIRYYEKMNLGFGMMKR
113	SaFbox113	MT234256	ATGAGATTGATCGACATGGAAGAGTTGTGTGTAAATGAGGGCACATCTTTGGTGATGCACCTACCTGATGATTGTCTTATACTAATCTTCACTTTGCTAAATTATTACTCGGATCGCGAATCATTTGGATTGACTTGTCGCCGCTGGTATCACATACAAAACATTAGTCGCCGGTCTTTGCAGTTCAGTTGTTCATTTCAGGTCAATCTTTCCTCCTGGAGGTTCAGTCCTGCAATTCATTCTACACATCTCTCAAGACTCCTTGATCGTTTCCGGCATTTACAGTCACTGTCTCTTTCTGGCTGCACGGAGCTACCTGATTCTAGTTTAAGTAACTTGCGGTTATGTGGTTCTAAACTGAGGTATCTCAATCTTGACTGTTGCTTTGGAATAACCGAT…		MRLIDMEELCVNEGTSLVMHLPDDCLILIFTLLNYYSDRESFGLTCRRWYHIQNISRRSLQFSCSFQVNLSSWRFSPAIHSTHLSRLLDRFRHLQSLSLSGCTELPDSSLSNLRLCGSKLRYLNLDCCFGITDQGLEFVGSGCPSLVAISLSRCYVNDDGLECLAKYCKGLHEVNLSYCSSISDHGISCLTHHCRDLQSVKISHCRRVTGTGFKGCSSSLTCLEADSCKLEVEGIKDIVCGGGLQYLNISSLLSCIRGSGLAHIGSGSATRLTVLDLRMCRDIGDDSIIAISRGCPLLEEWNLSLCHGVKISGWESISLHSNNLKRLHVNRCRNLCDRGLEALQQGCQNLVVLYLSLCCRVTPTAVQLFKLYRSEVEVKGDEIMTVGIPHVFF
114	SaFbox114	MT234257	ATGAAGCGGAGGGTACGGAGGAAGGTGGAGAGGAAAGGAAAGGAGAAAGTGGAATGCAGTAGTAACAATTTGGAGGTGAAGTATGATGAAATGGAATTGGATCGAACAAGGGAAGTGGATTGGACTAAGTTGCCGGATGATACAGTGATTATGTTGCTATCGTGCTTGAATTATCGAGATAGGGCAAGTTTGTCATCTACTTGTAAGGCGTGGAATTCATTAGGTAGATCACCTTGTCTTTGGAGTTCATTGGATCTTCGTGCACATAAATGTGATGCGAGGATTGCGACTTCACTTGCTTCTAGATGTGCTCATGTTAAGAAGCTTCGATTCCGTGGAGTAGATTGTGCAGATGCTATTATAAATCTGCAAGCAAGAGGTTTGATAGAAATCAGCGGG…		MKRRVRRKVERKGKEKVECSSNNLEVKYDEMELDRTREVDWTKLPDDTVIMLLSCLNYRDRASLSSTCKAWNSLGRSPCLWSSLDLRAHKCDARIATSLASRCAHVKKLRFRGVDCADAIINLQARGLIEISGDYCRKITDSTLCVIVAKHELLESIQLGPDFCERISSDAIKQIAFCCPRLKKLWLSGLREIEADAINALGTNCKNLTDVGFLDCLSVDAAALGNVESIQFLSLAGTSNINWNVAPHVWSNLPNLVGLDVSRTDIGPMSVSSLFSGSKSLKVMCALNCSVLEEDVNFAASNTKGKLLLTLFTDIFKGLESLFADITNNEKNIFTAWREPKHKNRSSDKLIMWIEWTLSLTLLRIAETNPQLVGLDSFWLKQGSSLFLNLMQSPQEDVQ…
115	SaFbox115	MT234258	ATGGACGACCTCCTCTGCGACGAGCTTCTCGAACACATCTTCCTCCGCCTCCCTCTGCCTCCAACCGCCGCCGTTTCTCTCGTCTCCAAACGCTGGCTACGCGTCTCGCGCTCGTCAACTACTTCTCTTTCTTTACGTTTGATTGATTCGTTTACTGCTTCTTCGCTCGTTTCGTTTCTTTCCGCTTATTCTTTTTTGAATTCTCTCTCTGTTGTTTCGCCGCCGGATGCCTCGTTCGACCATCCGATCATCGATTCTTTAGGCTCTATTATTTGTTTGGTGAATTTGAAGAAGCTTAGATTGTTTACTCCGCCGCTATCCGCTGCGTCTGTTGGTTTGATTTCTAGGGTTTGTGGAGCGAATCTCGTTTGTCTGAGTGTTAACGTCTCGCCGAGTTTT…		MDDLLCDELLEHIFLRLPLPPTAAVSLVSKRWLRVSRSSTTSLSLRLIDSFTASSLVSFLSAYSFLNSLSVVSPPDASFDHPIIDSLGSIICLVNLKKLRLFTPPLSAASVGLISRVCGANLVCLSVNVSPSFDFGCLTCFTNLKDLSISFVGDCGLDGVGVATEEAVEVELPIESLSVSGIGYYDFTIDWLWRSCRRLKVLKLKCCQGIGASFGSLDACFAGLERVELRTCRTIVDKVLFKLSEVSKNLESLLVYDGGSREGLLHFITNCKSDLRRVDFRLPLDFDDDHLHALGHSFTGLSSLRLQSCCLVTGQGLKSLASASCDGLRELSLVSCDVVEREPGLLAALGQSLKMLTTLDLSYNETLQDKELVSMLSSCGYLNDLKLRGSQRLTNASLL…
116	SaFbox116	MT234259	ATGAGTCGAAGACTGCGGCGTAAGGTATCTGAGAAAGGAAAGGGAAAAGTGGATTTACAATGCTATCCTGAAGTTAGTTGCGAAGAAATGTGCGTTGAACAGACAAGAAATGTGGACTGGACTAATTTACCTGATGATACAGTGATCCAGCTATTCACGTGTTTGAATTATCGTGATCAAGCTAGTTTGGCATCTACTTGTATGGCATGGAGGATGTTGGGTAGATCACCATGTCTTTGGAGTTCACTTGATCTTCGTGCGCATAAATGTGATGCTTCAATAGCTACTTCACTTGCTTCGAGATGCACACATGTTAAAAAGCTTCGGTTCCGTGGTGTAGACAGTGCGGATGCTATTATAAATTTGCAGGCTAGAGGTTTACGTGAAATCAGTGGGGAT…		MSRRLRRKVSEKGKGKVDLQCYPEVSCEEMCVEQTRNVDWTNLPDDTVIQLFTCLNYRDQASLASTCMAWRMLGRSPCLWSSLDLRAHKCDASIATSLASRCTHVKKLRFRGVDSADAIINLQARGLREISGDYCRKITDSTLCVIAARHEMLESIQLGPDFCERVSSDAIKQIAYCCPRLKKLRLSGLREIEESAINALAAYCRDLTDIGFLDCLVVDAKALGNVKSVRFLSLAGTSNINWNAGPHAWSTLPNLVGLDVSRTDIDPISVSTLFSGSKSLKVLCALNCSVLEEDVNFAASNIKGKLLLALFTDIFKELKSLFADISNDEKKFFSTWRESQHKNNSSDELMVWLEWTLSHTLLRIAETNTQQGLDSFWLKQGASLFLSLMLSSQEEVQER…
117	SaFbox117	MT234260	ATGTCATTTCGTGACATAGTTCGTGATGTGAGGGATACTTTTGGGAGTTTGTCAAGAAGGAGCTTTGATGTGAGACTTCTTGGTAGTTACTGTCGCGGGAAATCTCATGGATCAGTTCACGAGCTTCACGAACAGCTTGAAATTGTTCAAAACAGTCCTTGGGCTTATCTTCCTCCGGAGCTTCTTCATGATGTGATTAAGAGGTTGGAGGAGAGCGAAACTACTTGGCCTTCTAGGAAGCATGTTGTTGCTTGTGCTGCTGTGTGCAGGGCATGGAGGATGATGTGCAAAGAAATTGTTAGAAGTCCTGAGTTTTGCGGAAAGCTTACATTCCCTGTCTCATTGAAGCAGCCCGGCTCTCGTGATGGGACTATTCAGTGTTTTATTAAACGTGACAAG…		MSFRDIVRDVRDTFGSLSRRSFDVRLLGSYCRGKSHGSVHELHEQLEIVQNSPWAYLPPELLHDVIKRLEESETTWPSRKHVVACAAVCRAWRMMCKEIVRSPEFCGKLTFPVSLKQPGSRDGTIQCFIKRDKANLTYRLFLCLSPALLVENGKFLLSAKRNRRTTYTEYVISMDADNISRSGSTYIGKLRSNFLGTKFLIYDTKAPHACSHTPSYSGQASGRFLSNKVSPKVPTGSYKIAQINYELNVLGTRGPRRMNCIMQSIPVSALDVDGIVPGQSELMPPCIEDSFRSVSFSKSLDCSTDFSSSRFSEVGVIGTGEYEESSTSRSSPLVLKNKPPRWHEQLQCWCLNFHGRVTVASVKNFQLIAATQPAAVASATTPSQHGPPASEHDKILLQF…
118	SaFbox118	MT234261	ATGAATTTTAGGTGCACTTCTGATAATTTTACTGTGGCTGATAAGATGAGCAACTCCGGTCAACCTTCAACCACAGGATACATATATGACAACTATATGCAGCCTGACATCATGTTCGGCATATTTGAAAAACTTCCTATTGAAACAATAATGACTTGCAAATGTGTGTGCAAAGACTGGCGGAGTATTATAGAACATCCTCTCTTTATTGAGCAGCAGAGACGTTTTTCTGTGCATCAGGCTCCTAGAGCCTTTATTCATCCATTTTATGCCATTCATCCGCTATACTTGGTGGATTGTGAGTCACACAAGGCTCGACCCTTTCATATCCCTCTTGCTCCCAACCGTCCAGACGTAACGCTATGTATAACTAGTACATGTGATGGACTAGTTTGCATT…		MNFRCTSDNFTVADKMSNSGQPSTTGYIYDNYMQPDIMFGIFEKLPIETIMTCKCVCKDWRSIIEHPLFIEQQRRFSVHQAPRAFIHPFYAIHPLYLVDCESHKARPFHIPLAPNRPDVTLCITSTCDGLVCIAAYERETPVYVYNPILGQSVTLPSNGHEEHLIFHRVGIAYHESSSSYKVVRVYKYFVTGQEEYKFRFEMMTLGEDAWTELSPPPLSHESFIWSPLQWHGAIHWKIRPKIIGPQYIMSFDVGTKAFQIVNFIENPPDYARMRILVLHDNLVIIKSEIGHIKIWKVEGNGVGEYFIGHYNVMETYMKWYYPVYCKWIAETDKDGVYLLQATYYVETMPSVSRLFEFRSGTGTSTRLNLAGIPIDFVTLSFKPTLVSPRHRAIKASEDV…
119	SaFbox119	MT234262	ATGAAAGAAATTCTCCCACTATCAAAAAAGAGGAAACTGAATGAAGCAGATTGGGATCTTGAGGAGGAGGAGGAGTTGCCGGAGCATGATCTCATCTATTCTATCTTTCTCAAGCTCCCTTTAACAGCACTATTACGTTTCCGCACACTTTCAAAACAATGGAACAACACCATCACAAGTCCAGATTTCACCAAGCACTACTACGCTGATAGTGGAGGAGCAACAACAGACGTCGACGACTATGTATTAACATTCGACATGTTTCTGTTACGTGGTCTAAAGGCAGCTGCACAATACACTATAAGTAACAACATGTTGCGTACCAGTAACAGCACCTGCAGCCTTGAACCGCTTGTTACGATCCCTCTGCCTATCCAAAAATACGAGGAAGTTGTGTCG…		MKEILPLSKKRKLNEADWDLEEEEELPEHDLIYSIFLKLPLTALLRFRTLSKQWNNTITSPDFTKHYYADSGGATTDVDDYVLTFDMFLLRGLKAAAQYTISNNMLRTSNSTCSLEPLVTIPLPIQKYEEVVSSCSSNGMVCMQIRHPDDDGSLNILVWNSMTTQPLALFRKVPAPDPYLYYSGPYVVGFGYDGVIHDYKIVVNTRMKTYVMALNDHKWRLVDESAASWGWFDLKPVTIDADIYWISRSERDAMICSVYKFNVTDENLTILPPLPEIELEHRRHCYWRIGRHRTSLCLFNCRFRPQLNQQQEEEGYNYWIQVWTLTRRRPDKKLATWKWEYLMAVPYAPSLEKYSILRPLGFTKSGGDLIFLTFNCFVVYLTLQNKYVELSRSTHDRPK…
120	SaFbox120	MT234263	ATGACCAACTCCAGTCGAGCTTCAACCACAGGACACATACATAGCAACTGTATGCAGCCTGACATCATGTTCGGAATATTTGAAAAACTTCCTATTGAAACAATAATGGCTTGCAAATGTGTGTGCAAAGAGTGGCTGAGAATTATAGAAGAACCTTTCTTTATCGAGCAGCAGAGACGGTTTTCAGTGCATCAGGCTCCTAGAGCCCTTATTCATTCAATTTATGACATTCCTCCTCTATACCTGGTAGATTGTGAGTCACAGAAGGGTCGGCCCTTTTGCATCCCTGGAGCTCTCGACCCTCTAGGCGAAACACTATTTATAACTAGTACATGCGATGGACTACTTTGCATTGCTGAAGAAGAAAGAGAAGCCCCTGTATACATTTACAATCCTGTT…		MTNSSRASTTGHIHSNCMQPDIMFGIFEKLPIETIMACKCVCKEWLRIIEEPFFIEQQRRFSVHQAPRALIHSIYDIPPLYLVDCESQKGRPFCIPGALDPLGETLFITSTCDGLLCIAEEEREAPVYIYNPVLGQLVKLPSNGFQAYLVYHRVGIVYHESSRSYKVVRVYKFFLREQGQYNLRFEMMTLGEGAWTELSPPPLSRKSFIWSPVEWRGAIHWMIRSSLSGPQCIMSFDVDSKAFQIVNFIDNPPDCTPMVLLILDDNLVIIQSENSCLKVWKVEGNAVGEYSIGHYSPMETYIKWHRNTWIAETGREGIYMLKSLPFSNLVELSTKTGTCTKINLSGMPQNFITFSFKPTLVSPLRRSPNDASEDLDDADEVKPDKVFESLLLSVRLQNL
121	SaFbox121	MT234264	ATGAGCAACTCAGGTCGAGCTTCGAAAACAGGACACATATATAGAAACTATATGCAGCGTGACATCATGTTCAGCATATTTGAAAAACTTCCTATTGAAACAATAATGACTTGCAAATGTGTGTGCAAACCTTGGCTGAGAATTATAGAAGATCCTTGCTTTATTGAGCAGCAGAGACGGTTTTCAGCGAATGAGGCTCCTAGAGTCCTTATTCATAAAGTAAATGACATTTCTTCTCTATACCTGGTGGATTTTGAATCACAGAAGGCTCGGCCCTTTCGTATCCCTCGAGCTCTCAACCATCAAGGCAAAACGCTATGTTTAACTAGTACATGTGATGGACTAGTTTGCATTGCTTCATACAAAAGAGAAGCCCCTGTATATGTTTACAATCCTATT…		MSNSGRASKTGHIYRNYMQRDIMFSIFEKLPIETIMTCKCVCKPWLRIIEDPCFIEQQRRFSANEAPRVLIHKVNDISSLYLVDFESQKARPFRIPRALNHQGKTLCLTSTCDGLVCIASYKREAPVYVYNPILGQLVKLPSNGFEGNILSHLVGIVYHESSRSYKVVRVYELLVTGQEQDYYRFEMITLGEDVWTELSPPPLDRESCILDPSQWRGAIHWMILSGINGPPFIMSFDVDTKAFQIVNFIDNPPDYTKSEMRLLVLDDDLVIIQYENSSLKIWKVEGNAVGEYSIGRYILMETYMKWGRHFDRTWIAETRREGIYMLKSTCPMRFMPRSIFVELSPKTGTYTKLNLSGLPRDFITFSFKPTLVSPRRSPNDALEDLDAGDEVKKIRRRI
122	SaFbox122	MT234265	ATGAGCAACTCCAGTCGAGCTTCGACCACAGGACACATATATAGCAATTATATGGACCCTGACATCATGTTCAGCGTATTTGAAAAACTTCCTATTGAAACAATAATGACTTGCAAATGTGTGTGCAAACCTTGGCGGAGTATTATAGAACATCCTCTCTTTATTGAGCATCAGAGACGGTTTGCAGTGCGTCAGGCTCCTAGAGCCCTAATTCATCAAAAATTCCTCATTCCTCCTCTATACCTGGTGGATTGCGAGTCACACAAGGCTCGACGCTTTCGTATCCCTCATGCTTTCAACCGTTTATATATAACTAGTACATGTGATGGACTAGTTTGCATTGTTGCAGATGATAGAGAAACCCCTGTATACATTTACAATCCTGTTTTGGGAGAATTT…		MSNSSRASTTGHIYSNYMDPDIMFSVFEKLPIETIMTCKCVCKPWRSIIEHPLFIEHQRRFAVRQAPRALIHQKFLIPPLYLVDCESHKARRFRIPHAFNRLYITSTCDGLVCIVADDRETPVYIYNPVLGEFVKLPSNGFKGEIINHLVGIVYHESSKSYKVVRVYEIFVTGAIQKQDNFRFEMITLGEGTWTELSHPRLFHESCIWDPLEWRGAIHWKIRPKISGPQYIMSFDVDTKAFQIVNFIDNPTDYTRMKILVLHDNLVIIKSEIGHIKIWKVEGNAVGEYFIGHYNVMETYMKWYYPVYCEWIAETDKDGVYLLQVTYYIDAKPSLSRLFEFCSETGTSMRLNLTGMPTDFVTLSFKPTLVSPRRAINASEDV
123	SaFbox123	MT234266	ATGTCTCCGCCGCGCTCTTCTTCATCTTCTTCTACAGACCCGAATCGGAAGAAGAAAAAGCCACCCAAATGGTCCAATCTCTGGCTCAAGAGCACCAATTCATTCAAACACGTCGTCGTCTCTATGCAACTCAACAACTCCCATTCAAACCCTAACCCTAAATCTCAACCTCAACCTCAACCACCGCGTCACTCTTTCACCGCCGGTACTAATACGACGTCGTTGTCTCCAAATGGTAAGGTCAAGGACGAGACTCTAATCTTCTACCGGCCACCGTCTGCTGACATTACGCTGCTTTTACCAGACCAGATTATGCATCGGATTTTCTCATACCTTGCTGACTCAGATTCCAACTCGCTGTACCTTGTTTGTAAGCGTTGGTTGAATCTTCAAGGTCGG…		MSPPRSSSSSSTDPNRKKKKPPKWSNLWLKSTNSFKHVVVSMQLNNSHSNPNPKSQPQPQPPRHSFTAGTNTTSLSPNGKVKDETLIFYRPPSADITLLLPDQIMHRIFSYLADSDSNSLYLVCKRWLNLQGRLIRFLRVLDYQFLVSGRLVSRFPNLIHVDLIDGCVLSSPVVDSYVVLSCGDLCFRLDSNVHNEQDSGAQMSVLNDIKFVSEEAIDKGLIAVANGYPNLRKLTTFAGSELGLMSVSEECPYLQQLELHKCSDSALRGIVGCKNLQILKLVGSVDGLYFRESSITDIGLTILAQGCRRLVKLELSGCEGSFDGIKATAQCCQMLEELSLCDHRMEDGWLVALSHFENLRSLKFSSCKKIDLIPGPDEYLGFCQTLEFLHLHKCQLRNK…
124	SaFbox124	MT234267	ATGAATCCTTCCTCATCATCATCCAATTCAATCCTCTCGCCGTCCGCCACCATCCACGACCTCCCTGACGTCATCCTCTCCAACATAATCGCCGCAATATCCGATGCTAGATCTCGCAACGCCGCTTCATTAGTCTGTCACAAATGGCATCTTCTGGAACGCTTCTCACGCACTCATCTATCTCTCCGTGGCAACGCTCGTAACTTGTTTTATCATCTTCTGAACTGCTTTAAATCTGTAACGCATCTTGATCTGTCGTTACTCACTCCTTGGGGACACTCGTTGTGTTCATTGCCGTCTTCGGATATGTCGTCTTCGTCGTCGTCGTCTCACTCTGATCCTTACTTTTTGTCTCTGTTGTTAAGACATTCTTTTCCGATGGTGACTTCGTTGACTGTT…		MNPSSSSSNSILSPSATIHDLPDVILSNIIAAISDARSRNAASLVCHKWHLLERFSRTHLSLRGNARNLFYHLLNCFKSVTHLDLSLLTPWGHSLCSLPSSDMSSSSSSSHSDPYFLSLLLRHSFPMVTSLTVYARTPDTLECLAPMWPDLTSLKLVRWHQRPQIPIGADFVALFDKCKRIVSLDLSNFYYWTEDLPPVLEMYKDVAANLVCLNLLAPSISEGFRAAEIHVITKCCSNLKEFKVPCIFDSRFNGFLGDETLVEIAVNCPKLRLLHLADAAALTTSRGDPDEDLLGSEDAGITRVGLIDFFSKLSLIEELVLDVCRNFRESGVALEALSSKCPKLKSLKLGHFHGVTMAVASQLDGIALCEGLDSLSIRNCADLTDMGLIAIARGCSKLT…
125	SaFbox125	MT234268	ATGGAGATTCATGCGGAATTGGAATTGCCAGAAGATATAATCGGAGCAATTCTACTGAAGGTGCCGATCAAACCGCTAATGAGATTCAAAACGGTTTCAAAAAACTGGCGCAGATTAATAAACAAGCTACCTTTTGCTTTCCGACGACCACGACACACCACTTCCTTGTTCGTTCTCCGTCAGCAGGAAATCGATTTTTATTCGCACCCCCGCGACCGACGGACCCTCAGCTGCTACATCGCTCCAATATCTCTACGAGCTGCTGCAGGTGTCAGAAAAAGTCCCAAAATTAATTTGCCACTCCCTGACGAAAAGCGTTCAGTCCTGAATATTTATCCAGCTGGCTACGGTGTAATATGTATCTCCGAGTTCTTTACAGGAACTGTGTCGCTATGGAAT…		MEIHAELELPEDIIGAILLKVPIKPLMRFKTVSKNWRRLINKLPFAFRRPRHTTSLFVLRQQEIDFYSHPRDRRTLSCYIAPISLRAAAGVRKSPKINLPLPDEKRSVLNIYPAGYGVICISEFFTGTVSLWNPTTDQTKVLPPSPYFSTDATNQYQFAIVKEEDGTFCYKFGRISTVEESYFGAEEEEFPCSQSLELYSSKTKSWKFIPEFYTGQSCGYVDPFFHCVNLNGKAHWVTQSRDVTVDTYVTAFDYETEVFTRIKAPAHPRVGSTRYEKSRYLVTLFDDKFLCLGLYETADDQKRTTSYLDIWVMRQYGDEDSWIKEFTVGPLETHMQVVGFSSKLQCIFLRDTKFNMGDLLFCDCKSSNITKRASIGNHQG
126	SaFbox126	MT234269	ATGTCTTTGTTGACATTGACGAAGTCTAAAGAAATCTCTCAAAGTAATTTTATATTGGAGCTTTACAATATGCCTGGGATTATGTTCAAAGAAAATTTCATTACCGAAACCGTAAGGTATGTTTCTATGGAAGAACTGAAAGAAGCTACGCACTTTGAAACTGGAGACATTTGTATTGAAAACGGGTCTTCTATTCTTCCGGGATTACCAGATGATATTTCCAAACACTGCCTTGCTTTGGTGCCGCGTTGCAACTTTCCTACTATGGGAAATGTTTGCAAGAATTGGATGTCATATATCAGCAGCAAAGAACTCCTCATTGTTCGTAAACTTGCTGGTTTAAGAGAGGAATGGATTTATGTTTTGACAAAAAGTTCCGAGGGTCAAAATTCCCGTTGG…		MSLLTLTKSKEISQSNFILELYNMPGIMFKENFITETVRYVSMEELKEATHFETGDICIENGSSILPGLPDDISKHCLALVPRCNFPTMGNVCKNWMSYISSKELLIVRKLAGLREEWIYVLTKSSEGQNSRWRVLDGLGNVRLALPHMPGPVKIGFSVVALNGKLFVIGGYSMIDGTRTVSSDVYQYDSCLNSWFKLASMKTPRHDFACTEVNGVVYAVGGYGVEAEGLSSAEMYDPDTNSWTTVTSMRRSRWGCFACGLEGKLYIMGGRSTFTIGSSKYISVYNPKTLKWCEMRNGCVMVTTHAVLNNKLYCMEWRNQRKLAVFDPSDVSWSSVSVPLTGSSNVKFQFGTMHGKLLLFSQKGELCHQTLMYDPKGDVGNEWRTLNINPSGICLTSVT…
127	SaFbox127	MT234270	ATGCGTCAACGCGACCAGATCGCCGGCAGCGCCGATTTGGATTCTAAACAGTCATCAAAGCGCCGAGGCAACTATAATTGCGGCAGATGCGGCCAGCCGAAAAAAGGCCACGTCTGCCACTTACAAGCCACAACACCTGCGCCTGATGCTTCGTCAGTCGCGACGAGCTCTACGGCGTTGCCGTACTCAAATTTGCGGCGAGCGTTGTCGTTTAAGGATCTGGTGAGAGAGTCGTTTGTTGAGTCGGAGGATGAAGAGGTGGTGATGGTGGAGGAAGAGGAGGAGGAGGATGGTGTTGTGGCGGGAGGATTGCTGATGAGTTGTATGTGGGAGGTGATGAGAAGGCTTCCGCCGGTGGATTTGATGGCGGCGGCAAATGTGTGTACTAGCTGGAGGGAT…		MRQRDQIAGSADLDSKQSSKRRGNYNCGRCGQPKKGHVCHLQATTPAPDASSVATSSTALPYSNLRRALSFKDLVRESFVESEDEEVVMVEEEEEEDGVVAGGLLMSCMWEVMRRLPPVDLMAAANVCTSWRDVTKKVWRSVEELRIKVPSSAMVGFVGSVLKKCPILTKLALRVESDVDATTLACIAFSCSNLESMEIAMSDTAVNRITGDELSRFVGDKHCLTTLKMEGCSNLGSVIISSSSLATLWLSDLSCISKMVFNCPNLQEISLSFSNQGNDNTDLIAMTDGLGRGCPILQNIHIASVRLTHKVVLALTAANLRELRMLSLVMGSGITDASVAAIASTYSELELLDLSGSSISDSGIGMISGVFPETLSRLLLALCPNVTSSNFFISFIITC…
128	SaFbox128	MT234271	ATGTCCACCCGTCCGAAAGCCATCAACGAATCTCAAGACATGATCAGTGAGCTTCCATTGAGTTTAAGAGAATACATTCTCGAACACATTCCCATAAAACAAGCTGTCAGAACAAGCTTGTTGTCAACTAAATGGAAACACTGCTGGAATGGCATGACATCGCTCGTATTCAACGAGGCCTTATCAGAGCCTGAATTCATTAAAATCATCTACGCATCAGTTAGATGTCACAGAGGATGTTTAAATAAACTTGTGCTTCATATTCCATTCAATATTCAAATTAGCAACGTTAAAATTGATGATTGGTTACTCATCTTGTCGCGAAAATCGATACGAGAGATTGTTATAGAATGTTTCGCTGAAGATGAAGGTGCAGTTTTAAAACTCGAGCTTAAAGGT…		MSTRPKAINESQDMISELPLSLREYILEHIPIKQAVRTSLLSTKWKHCWNGMTSLVFNEALSEPEFIKIIYASVRCHRGCLNKLVLHIPFNIQISNVKIDDWLLILSRKSIREIVIECFAEDEGAVLKLELKGALMCSQVLGIIISKSPQLRKLALAFAKASDHRQPLVLDAPNLVTLNLHESVPGNNVLKNVPSLTSVTMMSSECMALEFADSYSPLRLLESLSGVTELAFDFQFLENDVASK
129	SaFbox129	MT234272	ATGTTTCCCTCAGAAGCTTCAAAGCCACCACCTCCTCCTCCAGAAATGTCTTCCCTTAAAAAACTCCGTCCGTCTATTGGATCCGACCTCCCTGATGACATCATCCTCCTCATCCTCTCCAAACTCTCACGAACCGCTTCCTTGCCCTCTGATTTCATCAACGTCTTTTTAACGTGTAAGAGGCTGAAGAGGTTGGCGATGACTCCGGAGGTGCTGAGAGAGCTATCCGGTGATGCGATGGTTGTTCCGGTGAGAAATTGGTCTGATTCTTCTTACCGGTTTCTCCGCCGCTGTGTTCACTCCGGTAACATCGAAGCTCATTATCTACTCGGAATGATCCGATTCTACTGCCTCGGAAATCGAACCAGCGGTACGTCTTTGATGGCAAAAGCAGCGATG…		MFPSEASKPPPPPPEMSSLKKLRPSIGSDLPDDIILLILSKLSRTASLPSDFINVFLTCKRLKRLAMTPEVLRELSGDAMVVPVRNWSDSSYRFLRRCVHSGNIEAHYLLGMIRFYCLGNRTSGTSLMAKAAMNSHAPSLYTLALIHFNASGKAKEKKDLETGIVLCARAAFLGSIHALRELGHVLLGFRRDNLHGRQLILQASLSELQHLKQSNDVVTVTSLHKPDSAHRFLREWFDGKNSAVVSCGNDAVLCLCSNEVCGRVETRDNEFRRCAVCRVSKYYCSRGCQALHWRSSHKDACVPNGVRGAE
130	SaFbox130	MT234273	ATGGCGAAAAAGATGAACCTTCTCGACTTACCGCCGGAACTGCTGCTTCTAATTTTCACCAAATCGGACCACAAACATCGTTCAAACCTCACACTCGTCTCCAAGTCACTCCGATCCATCACCGACGGATTCATCCACTCACTCATATTCAACGCCCTTCCTTCCGATTCCGACTTTCATAAACTCTTCACACGGTTTACTTCTGTCACTCGAATCGTCATCAATTTCAGAGACCAGATTGATACCGCCTTAATCTCTATTTCAAAGTCTCGTTTGAGAATCGAAGCTTTAGAATTCCTTGAATTTGTGTCTATTCCAACGCCGCATCAGTTGATCAATTTGTCCGGTAAGTTTGGAATGGTTAAAGTATTGAGATTAGAATGCTGTGATAATACGGTG…		MAKKMNLLDLPPELLLLIFTKSDHKHRSNLTLVSKSLRSITDGFIHSLIFNALPSDSDFHKLFTRFTSVTRIVINFRDQIDTALISISKSRLRIEALEFLEFVSIPTPHQLINLSGKFGMVKVLRLECCDNTVDLHVVGFIAMFPSLEELDLSYFWKSSYAGMKKLISNAPNLRKISFTFECNLNDRSLEALATCVNLEHISFFGCTYMTVQGFRKFILKRNDLKSLDIPSHYKSTMVDVDIQALAETISFCKNLNHLLIDCALLGDTSLKILAKTRSPLTEFSYYNASIYIYIYK
131	SaFbox131	MT234274	ATGTCGTCGTCAGATCTCCGATTTCGTCTCGATACTTCGTCTGAAGATCATGCAAGAGAGTTGAGTGTCGGATTGGAGTCATTTCGTCCTAATTTTTGGATGCTGAACAAGATGCAGGAGGGTGTGAATGAAGCATTGATTCCGGGGCTACCGGATGATTTGGCGCTAAGATGTTTGGCGAAGCTCTCGCATGGTTATCTAGGAGTTGTTGAATGTGTATGTAAAAGATGGAGGGATGTGATTCGGAGCAGTGATTACGCATCCTACAAGTGGGCGAAGGGCTGGTGTGGAGACTGGCTGTTTGTTTTGACAGAAGCAAGTGGGAATCAATGGATGGCATATGATCCAGAAGCTGACAAGTGGCATGTGTTACCTAGAATGCTGAGTTCGAATCATGGT…		MSSSDLRFRLDTSSEDHARELSVGLESFRPNFWMLNKMQEGVNEALIPGLPDDLALRCLAKLSHGYLGVVECVCKRWRDVIRSSDYASYKWAKGWCGDWLFVLTEASGNQWMAYDPEADKWHVLPRMLSSNHGPHFGFSCVSVCDRFMVIGGTYAAACNGLLPEVSNRAFSFDPYRKLWSEVPSMSTSRTDFACCVIGGKVYVGGGCNLSFTGGISLAEVYDPMKNRWEDLPAMPNPRADCFGLSYHYKFHVLSNKLNTSDQKTLEVFNIEDRCWCTVLDTWQQPKKLPILILAINGRLYTVIDWGENSVQTRNMETEDWYQVGSVPAVTLPDHPRQLEPFGYSVCGLKKELFVIGGKAIKFEEQGGRRFDIVKLRTMRVCDPSTTPLQWRETRPLLGP…
132	SaFbox132	MT234275	ATGAGAAAACACGATCGCATCAACGCGTACCTCCCTGACGAACTAATTATCGAAATCTTCCGTTTCCTCGTTGTCAAATCAAGTCGCGATGCGTGCTCTCTCGTTTGCAAACGCTGGCTAAAGCTCGAACGACTTAGCCGAACCACTCTCCGAATTGGTGCTTCCGATAGCCCTGATTACATCGTCGAAATTCTTTCTCGTCGGTTTTGTAATGCTACGAGGATTTTTGTTGATGAGCGGCTGTCGATTGCGCTGCCTGCGCCTCCGGGAAGAAGGCGTAGCTGTGGCCGATCACCTATATCGTCTCTGAAAATGAGGTTTAGATCTGCTTCAAATGGTTTAGATGATGGTGAAATACAACCTTACTGTTTGACTGATGTTGGGCTGAGTCATGTTGGC…		MRKHDRINAYLPDELIIEIFRFLVVKSSRDACSLVCKRWLKLERLSRTTLRIGASDSPDYIVEILSRRFCNATRIFVDERLSIALPAPPGRRRSCGRSPISSLKMRFRSASNGLDDGEIQPYCLTDVGLSHVGEGFRKLERLSLIWCSNVSSIGLISFAKQCRGLKYLDLQGCYVGDAGIVAVAECCKQLEEINLRFCEGLSDTGLVELAKGCSKSIKVIGIAACAKITDVSLDAVGSHCQNLEMLSLDSEFVHNEGVLAVAQGCPLLKVLKLQCINVTDEALQSVGTSCRSLEQLALYSFQRFTDTSLRAIGNGCKKLKDLTLSDCFFLSDKGLESVASGCTELTHIEVNGCHNIGTNGLESIGKSCKQLLELALLYCQRVGNQALVEVGHGCKFLQA…
133	SaFbox133	MT234276	ATGAAAGGACGAGGAGAAGCACAACGCCGATTGAAATCAAGACCATGGAAGAAACACCGTACTCTTCAAATTGAAAATAGTGTTGAAACAAACATGTTCTTAAACCAGTTGAACACTTCTACAACCTTCCCAGAGACCTCACAAATGGATGTAGTAATGCTTCCGGACCATCTCGTTTACGAAATACTGTTACTACTTCCTGTTAAATCTTTGATGACCTTCAGGACAGTTTCCAGACACTGGCGTGATATGATATCGAGTGGTAACTTTGCTATGGATCATTGTACGAGGAGTCAGGAACGTGTGAAACGAGGTTGTTATTACGTCATATCTTATCATTGTTATAATGGATCAAGTTCCATCACATTGTATCCTGCAACTGGGAAGCCGTTTAAGATG…		MKGRGEAQRRLKSRPWKKHRTLQIENSVETNMFLNQLNTSTTFPETSQMDVVMLPDHLVYEILLLLPVKSLMTFRTVSRHWRDMISSGNFAMDHCTRSQERVKRGCYYVISYHCYNGSSSITLYPATGKPFKMDVQKMFKEIISSRISIQSSCLGLLCAVLHRMTLTYVIILNPLTREFGVPLETVKTFGYECFVSGSKYALGFDPALYEYKVVRITWSMDMQLPKNVQIDVLSLKSKSVKRIEDQTQYMPINNAVSIDGYIFWLANGLQHKTKTEAVLKFDLARDHLSPVLIPPEATTKTTPHEHIRLSIHECNGSIRLVRSSCNSDLSWCIKYIWLLSTVDETWKDVTYCYKAALCKSFCRWEVLVGLTSDSVVVIGRKAGCEKRGRKEEGVERVRV…
134	SaFbox134	MT234277	ATGGGTTCATCGTTCTCCGCTCTTACCCAATTCCTCGCTTCTCTTTCACCGCCACCACCACCAAATCCAAGTCTCAACGACATCCCAGTAGACGTTGTCGCTTTAATCCTCACCCACTTAAACCCAAATCAAATCTGCCGCTTAGCTTCTCTCAACCGCACCTTTCGCCGTGCGTCACTATCCGACGCCGTTTGGGGTTCCAAACTCCCTCAGAATTACTATTCAATTTTAGAAGCGCTGTTTGGAAGTCAAAGATTGGATTTTGAAAAAGGGTTGATTGAGAAGAGAACGATTTATGCTTTGCTGTCTCGTTGCAATTCGGTTGATGATGGATCAAAGAGAGTGTGGCTGGAGAAGAGTAGTGGTGGAATGTGTTTGTTGATTTCTTCCAAGGGACTG…		MGSSFSALTQFLASLSPPPPPNPSLNDIPVDVVALILTHLNPNQICRLASLNRTFRRASLSDAVWGSKLPQNYYSILEALFGSQRLDFEKGLIEKRTIYALLSRCNSVDDGSKRVWLEKSSGGMCLLISSKGLAITGVDDRRYWSHLPTEESRFGTVAYLQQTWWLEVEGEVEFPLPAGTYSVLFRLQLGRTSKRFLHQVCNSEHVRGWDKKPARFQLWTSDGQYSTTQHFLTDHGKWIKYHVGDFVVNKPDELTKVRFSMTQIDCTHLKGGLCVDSVLIVPTIR
135	SaFbox135	MT234278	ATGAGTCACGCGCCACGTGTGGCGATTGATAGGCTTTCAGCGGCCAAATCGGTGCACAACAGTCGAGAAATTTCCAAAAACTCTCAAATGACGGCGATAGCGACGAGGCTCGATTCCTCACCGCACCTCATCGCCGGAGTCGGCGCCACCTTCTCTTCTCTCTACCGCATGCACAAAGGCAAAATCGAAGTTCCGATCTACCGGATGGAGAACACGGTTGAGGATGGGAATGATGAGGGAGTTAATAGGGTTAAGAAGCGGAAAATGGAGGATGCGTTGGATGAGGTTTTACTGTTTTTGCAGGATCCGTTGGAGGTGTTTGGGTCTGATATCATGATGATGATTCTGAGTCATCTCGACGCACGTAGCGTGGCACTGTCACTTCTCGTTTCCCGTGCT…		MSHAPRVAIDRLSAAKSVHNSREISKNSQMTAIATRLDSSPHLIAGVGATFSSLYRMHKGKIEVPIYRMENTVEDGNDEGVNRVKKRKMEDALDEVLLFLQDPLEVFGSDIMMMILSHLDARSVALSLLVSRAWHGVASSDRLWAPKCAELWKGKAHIPRMSQMRGLSKLDAYSNSVMDGKRARITRDDLCDHAWHFHFNKAAPQFWINLDPFWKGSGPLMRRYFHPDGSQTADPDDKVWGGHESCFSVVTGIIGENKIRRHYVRINRWPSMSVKRKDDWSWTMSNHLYTYNSIPDADKEGGTGPYSTLGVAR
136	SaFbox136	MT234279	ATGGGTGATTTTGATTCGGAGAAGTGTCGTTTGAAGGAACTAAGCAAGGACTTACTGTCGGATGTTTTGTCCAGGTTGGACGGAACAAGTCTAGCCGCGGCGGCTTGTACTTGTACCGAGTTGCAAGATTTAGCGAATGAAACGGGACTGTGGGAGGACCTGTGTCATACAACATGGCCCTCCACGACCAGCCCCGTTGTTAAGGACTTACTGCCCTTCGACAAGTTTTACTCCGAGTCGCACCCTTTGATCTTATACAATGATTCGTCCAATTCGTTGTCGGAGTTGAAGACCGAACCATTTGCTAATGATTTGGTGTCTTTGGTGGATGTTTTTCACAAGGGAGTTTGTGTGTTTTCGAAGGTCATCGATGGTGTACCTGTGGCTGGAAATGGAGGC…		MGDFDSEKCRLKELSKDLLSDVLSRLDGTSLAAAACTCTELQDLANETGLWEDLCHTTWPSTTSPVVKDLLPFDKFYSESHPLILYNDSSNSLSELKTEPFANDLVSLVDVFHKGVCVFSKVIDGVPVAGNGGRLNQKWFADCPFELDVIKPDSSQGTEVAELDDLAYEEDVVRDSEYEVRDFSQELAENVTLSWIILNKKSRKSVNISSLKPLTVQMSWISNKSYTFQFGCIVPVEPKISAQGAAECVITARCERTADGLKWEEIGMYIKDMTGAHFGGKKSLMVLNRAVYSSRSNNAEDVRRGYERFEKMRNEAKRARDRKETIANWLCLSVEIVIFGALYHTFFL
137	SaFbox137	MT234280	ATGCCTAGAGAGATGTTGCGGCCGCCTGCACCGCCGCGGTCCGTGTTCGTTGATAGATTACCTGATGAGCTTTTGATAGATATAGTGTCTCGCTTGCCATTCAAAGAAGCTGCAAGGACTTGTATTCTGGCGAAACGTTGGATCAATATATGGAGACACACTACGAATATTGAGATAAATCAGAGTTTCTTTATCAAAGAAGGTGTCGTACATGTGTCTGATCTCATCACTTTCGCAACTTTTGCAGTGGATTTCCTCAACACTTACAGAGGGAGATACATTTCATCATTTAATCTTGTGGTTGGTGAAACAGCAGTGCTTCTTCAAACTCCATTGTTGCGTCGATTCGTCGAAGTTGCAGTCTCACGTCATGTGAAGTGCCTAACTGTTGACATGACA…		MPREMLRPPAPPRSVFVDRLPDELLIDIVSRLPFKEAARTCILAKRWINIWRHTTNIEINQSFFIKEGVVHVSDLITFATFAVDFLNTYRGRYISSFNLVVGETAVLLQTPLLRRFVEVAVSRHVKCLTVDMTQPIWRQHVGKPISPKPIIDLPRKFYQHCHRYESLNLSGVMINLSNCNNFVSLKSMSLAWIQLVDEDLQKLVAESPCLEELRLVQCWGFDVEIQSNSLKTLVVDNCNLDQDAVSVVAPKLKVFVYSGKFGDINLNENVTDLEEVYLDFSMEEDFDHTWNLVYNQLIQFKNVKVLQVCSFVLQILPFVFNDLPIDPKRLILKTAGFHPNDFYGLQYFLDSCKSVEELQIDITERRLLNGYEWPMAFDPNFFWEIGNGTPAECLVNSLK…
138	SaFbox138	MT234281	ATGGATTTATTAGTGCTTCCGGAACACCTCGTTTACGAAATACTGTTACTACTTCCTGTTAAATCTTTGTTGACCTTCAGGACACTTTCCAGACACTGGCGTGACACGATATCGAGTGGTAAATTTGCTATGGATCATTGTACGAGGAGTCAGGAGAGTGGTAAACGAGGTTGTTATTATGTTATAACTTACAGTTTTGTGGCGCGTTCCATCACTTTGTATCCTGAAACTGGGAAGCCATTTAAGCTGGATATTCCGAAGATGTGCAAAGAATTTTGCAACATTGAGTTTTCTATTCAGTCATCGTGTCGTGGTGTTATATGTGCAATGCTCCATGGATTGCGTTCAGTATATGTTCTACTTTGGAATCCTGTGACTAGGGTGTTTATGGAGCCTTTT…		MDLLVLPEHLVYEILLLLPVKSLLTFRTLSRHWRDTISSGKFAMDHCTRSQESGKRGCYYVITYSFVARSITLYPETGKPFKLDIPKMCKEFCNIEFSIQSSCRGVICAMLHGLRSVYVLLWNPVTRVFMEPFECAEAFGSANLTLVKFALGFDPVSNEYKVVIVKMTSPKDIKWPNRQIAVLSLKTKSVKIIEGSTDTQYIPIKRAVSIDGYIFWLANGMDNTQVVLKFDLASDHLSKVNIPPEAVTKATPHEQVRLSLHDCNGSIRLLKSVLHEGIHWCINYIWLLSPVDESWKDVSSCYKSVLGKCFRGWDGPIGLTSDSVVVVERKAGCDLCECGRSREEEGVERVRLGGSMKVGACQFLHWESLISP
139	SaFbox139	MT234282	ATGGTTGACAAACGACTGCTCCCTCATAGGACTAGTAGAATCGAGCAACTTCCAGATGATGTTTTGCTTCTTATACTGTCGAATCTTACATTGACCGATGTAGTGCGTACATCGATACTAAGTCGTAGATGGACAAATCTGTGGCGCTACACCACTTGTTTGGATTTTGATGCTACTACTTTACTCCCTCTGAACTGGATAGATAATCACCGTAAATGGTATGAGGCGTGTGTGAACAAATTTATTAAAGCCAGGAAGAACATGCCTGGTTTGCCTTCAGTCAAAAAGCTTCGAATTCGGTGCACAGTAAGAAATAGGAAGAGACGCCACATTGATCGTTGGATCAGCTTTGCCATTGCTAACCGAGTTGAAATGCTCCATCTCGAATTAGATGGCTAC…		MVDKRLLPHRTSRIEQLPDDVLLLILSNLTLTDVVRTSILSRRWTNLWRYTTCLDFDATTLLPLNWIDNHRKWYEACVNKFIKARKNMPGLPSVKKLRIRCTVRNRKRRHIDRWISFAIANRVEMLHLELDGYKLRMGRYGPNYILSGKAWLKTPTGISSLGCLKSLFLSCVNVNQQFIEFVLSSCPLLEDLSLQSVGNYTHLKVSSMPPLRLKRLNIDESDGPVITMLCAPLLASFSYKSIKNSFKTQKIDVPMLTDLTIGSRFESLTIMKWLEYFRSYLPQLEKLDLIMGLPWESELKKPTEELVKLKYLKMCFDGNTNHIADQILSFMSACPLLSTFAIEIYVVHDVVECPFSARHTQGREQLEKDLSFNCLKVLELYGAKGETRDCKLYSKKITE…
140	SaFbox140	MT234283	ATGGAGATTCATCCGGAAGAAGGCGAAAGCGAATTGCCAGAAGATTTGATCGGTGCAATTCTACTGAAAGTCCCAATCAAGCCACTCATGAGATTCAAAACGGTTTCCAAAAACTGGCGCAGATTAATAAACAAACAGCCTTTCGCTTTCCGACGACCACGACACACTACTTCCTTCTTCGTTCTCCGTCAGCAACAAATCGATCATCCCCTAGACCGACAGACCCTCCGCTGCTACATTGTTCCGATTTCTTTACGTCGTCAGAAAATCGAAAAACGTCCCAAAATTAATCTCCCACTCCCTAACGATGTGCTTTCAATCCTAAAGATTTATCCAGCTGGGTACGGTGTGATTTGTATCTCCGAGTTTTTTACCGGAATGGTTTCGATGTGGAATCCA…		MEIHPEEGESELPEDLIGAILLKVPIKPLMRFKTVSKNWRRLINKQPFAFRRPRHTTSFFVLRQQQIDHPLDRQTLRCYIVPISLRRQKIEKRPKINLPLPNDVLSILKIYPAGYGVICISEFFTGMVSMWNPTTDQTEVLPQSPYFSTKATNYYQFANVVEDCCKDGTFCYKFGSISTLSESYFGAKNELPCTQSLELYSSKTKSWKLIPQFYTGLSCGYIDPFFHCVNLNGKAHWITQSRDNTVDTYVTAFDYESEVFTRIKAPAHPRIGTRYDKSRYLVTLFDDKFLSLGLYEKTKGDQRETSYLDIWVMRQYGDEDSWIKEFTVGPLERYMQVVGFSSKLQCVFLRNIKFNLGVLLLCDCKSSKITKCVSIGNHQDRYLQEEGSVMSMQVDAAEH…
141	SaFbox141	MT234284	ATGAACCAGAGAGGGCCACCAAAGATTCCATCCCATAAAGGGATGGAGCAAGATGTTATCAGTGACTTACCAGGGCACATTATGGATAAAATACTGTCCAAACTGCCAATAAGGGAAGCTGTGAGGACAAGTATTTTGTCGCGCAAGTGGCGTTATAAATGGATCACCTTTCCAGAACTCGTATTTGATAACCATTGCACCTTGATTTCCTCACAAGATCAGGTTGTCATCAAGAACAAGCTCATCAACATAATTGATCATGTTCTCTTGCTTCACATTGGTCCAATTAACCGCTTCAAGCTCTCTCACAGAGATTTGCTAGCTGTCAGTGATATCGATCGATGGGTTCTATATTTGTCAAGAAGCACATTAAAGGAATTGATTCTCGAGATTTGGAAG…		MNQRGPPKIPSHKGMEQDVISDLPGHIMDKILSKLPIREAVRTSILSRKWRYKWITFPELVFDNHCTLISSQDQVVIKNKLINIIDHVLLLHIGPINRFKLSHRDLLAVSDIDRWVLYLSRSTLKELILEIWKGQRYKLPSCLYSCQHLVHLELFNCFLNPPSTFTGFRCLKSLDLQHITMDQEAFENMIVSCPQLERLTLMNFDGFSLLKINAPKLQFFDTGGIFEDILFLSAFKLAVASIGLYVNVGSDVYPINSSYSSNLVRFCNSLPHVERLEVQNYFLKYLAVGNINGRLPTPCLDLSYLSVRINFMDSEEILAALNLLRCCPNLQELEMLARPEDHGDVAAGLVLFEEPNQWDGHLTFIAAHKSVWDFRCYSRTRLHQLSVISNARSGKNDSQ…
142	SaFbox142	MT234285	ATGGAAGATAATCTCACAAGCAGAGATTCCACGGAATCTGAATTACCAGACGATTTAATTAGGGCAATTCTACAGAACGTCCCTATCAAATCGATGATGAGATTCAAAACAGTTTCCAAAGATTGGCGTAGAGTGACTCACATCGACAGCAATCCTTTCGACAATTCCTTTTTCATTCTCCGTCAACCGATTGACCGGAATTTAACCGAATCAAATCCGATTATAATCGTTCCTGTATCGATACTACCTGGCGATCGCAACAGCGATGGAATCAGAATCAGTCCCCTTCCTCAGATTTATTTGCAGCAGCAGCAGATCGGGGAGATTAGAGGAGGTAAGTTGTTGATTTGCGCAGCTGGTTGCGGCATCCTCGGCGTTTTCAAATGCATATCCGACACT…		MEDNLTSRDSTESELPDDLIRAILQNVPIKSMMRFKTVSKDWRRVTHIDSNPFDNSFFILRQPIDRNLTESNPIIIVPVSILPGDRNSDGIRISPLPQIYLQQQQIGEIRGGKLLICAAGCGILGVFKCISDTVSLWNPTNNQTKVLPPSPYYPGKCSAHLFQFANVAEDRDGTISSYKVGRVTYKYIKYQRLNLSLSLELYSSETKSWKFIPNFFASKINGYNGHSRHCAILNGKTHWFTYSPDDVGLYVTAFDYETEVFTRIKAPSGGYDNRVCLVTLFDDKFLCLGLYTYTIGDTRTLYLDIWVLRQYGDEDSWVKEFRVGPLYNDMQVLGFSSKVQAVFLRDPQRSPGCLLFCDCKSSAFKYLQIGNCLEKHMQVVEYFGSHTSLLNL
143	SaFbox143	MT234286	ATGGTCGACAAAAGACTACTGCTCCTCCCTCATAGGACTTGTAGAATCGAGCAACTTCCGGATGAAGTTTTGCTTCTTATACTGTCGTTTCTCACCTTGGCTGATGTAGTGCGTACATCAAGACTAAGTCGTAGATGGAAAAATCTGTGGCGCTACAATACTCGTTTGGATTTTGATGCTACTACTTTGATCCCTCTGAAACGAATAGATAATCGACGTGCCTGGTACATAGCGTGGGTGAACAAATTTATTGAAGCTAGAGAGAACATGCCGGGTTTGCCTTCAGTCAAAGAGCTTCGAATTCGGTGCACACTTAGAAACAGGAAGGCACGCCACATTGATCGTTGGATCAGCTTTGCCATTGCTAACCGAGTTGAAATTCTGCATCTTGACTTTTAT…		MVDKRLLLLPHRTCRIEQLPDEVLLLILSFLTLADVVRTSRLSRRWKNLWRYNTRLDFDATTLIPLKRIDNRRAWYIAWVNKFIEARENMPGLPSVKELRIRCTLRNRKARHIDRWISFAIANRVEILHLDFYGYKLRMGRRGPDYILSEESWLKAPNGLSSLRCLKSLFLSFVNVNQQFIEFVLSSCPLLEDLSLHSAGNYTHLNVSGMPPLCLRRLNINESDGPVITKLCAPLLSSFSYRSFKNSFKAQKIDVPMLTDLTIGTRYDSSTIMESLEYFWSYLPQLEKLELIMGLPWESDLEKPTELVNLKYLKMRFDGDTDHIVDRIVNFMSACPVLSTLAIEIYDVHDDVECPFSARRPRGWERDWCFKCLKVLELYGADGETIDQEIVSCILSKSP…
144	SaFbox144	MT234287	ATGGTGGAAAAAAGAAGGCGCCGACGCCGACGTCATAGGACTTGTAAAATCGAGCAACTTCCGGATGATGTTTTGCTTCTTATACTGTCGAATCTCACCTTGGTTGATGTAGTGCGTACATCAACATTAAGTCGTAGATGGAAAAATATTTGGCGCTACAATACTTGTTTGGATTTTGATGCTACTACTTTGCACCCTCTTAACAAGATAGATAATCGCCGTAAATGGTATGTGGCGTGGGTGAACAAATTTATTAAAGCCAGAGAGAACATGCCTGGTTTGCCTTCAGTCAAAGAGCTTCGAATTCGGTGCACACTTAGAAACAGAAAGGCACGCCACATTGATCGTTGGATCAACTTTGCAATTGCTAACCAAGTTGAAACGCTGCATCTCGACTTT…		MVEKRRRRRRRHRTCKIEQLPDDVLLLILSNLTLVDVVRTSTLSRRWKNIWRYNTCLDFDATTLHPLNKIDNRRKWYVAWVNKFIKARENMPGLPSVKELRIRCTLRNRKARHIDRWINFAIANQVETLHLDFYGYYRRKGRHGPDYTLSEDSWLKAPTGLSSLRCLKSLFLSYVNVSQQFIEFVLSSCPLLEDLSLHSAGNCTHLNVSGVTPLPMLTDLTIDSRFNSGTIMKCLEYFWSYLPQLEKLDLIMGYELEFELKKPTEELVNLKYLKMHFYGDTEDITDQILNFMSACPVLSTLAIEIYEADDDLYYMPTLGSPLDMEWDMCFKCLKVLEMYCSDEESFDEEFVSCILSKSPNLEKLMVYTISSSPMFRSSEQRLVEKVQAKAKKLCRRSHR…
145	SaFbox145	MT234288	ATGACCCGGAAATCATGGCCGGCTCGATCGGGTAGTCTACGACACGCCACTAAACCTAACTGGACCAGCAGTGGAAAGGATGCCGATAAGAGCCCTAGGGAGGCCTCGACCCGTTCGATTCGGTTGTGTTCTTCACGTTCGTCGGCGTTTGCAAAGTCTGGTGGAAACGATTTTGCGAGCCTACCGAATGATTTACTGACGAAGATAGCCGCAAGTTTCAGATATCCAGAGCTGCAAGCGGCATCGCTGGTGTGTAAGTCGTGGAGTCAGGCGCTTAAGCCTCTTAGGGAGTCCATGTTGTTATTGAGATGGGGGAAGCGGTACAAGCATGGCCATGGAGTTCGCTCCAATTTGGACAAGGCTTTGGATTCCTTTCTTAAAGGAGCTGATCGTGGATCC…		MTRKSWPARSGSLRHATKPNWTSSGKDADKSPREASTRSIRLCSSRSSAFAKSGGNDFASLPNDLLTKIAASFRYPELQAASLVCKSWSQALKPLRESMLLLRWGKRYKHGHGVRSNLDKALDSFLKGADRGSTLAMVDAGLMYWEMGKRDEGMALYKRAAVLGDPAGQCNLAISYLKADPPNSTEALKWLYRSSQAGYVRAQYQLALCLHQGVDPNPVEAARWYLKAAEGGYLRAMYNVSLCYSFGEGLARNHGLARRWMKRAADLGHSKAQFEHGLFLFSEGKMMKAVVYLEQATRAGETAASHVRDVILQQLPASSQARVTSLADSWRAFPSPA
146	SaFbox146	MT234289	ATGTCTATATTCCCCGATGAAATCATTATTCAGATACTCGCCAGGCTCCCAATCAAGTCCTTCTTCAGAGCCAAATCCGTTTGTAAATCTTGGTACAAATTATCTTCCGACAACTACATGGTCAAATTGTTCGATCAAATGTCTCTAAGAAACCGGATTGTCTTTGTGGAGGTATCTGATTCCTCTCCGGAATCTAAACATAGGCTAATATGTGTTGATTATTTTAGAGGCGTGTCTGAATTCTCACTAGGGTTTTTGGGGGAAAGGGTTAGAGTCAGGGCCTCCGGCTATGGGTTGTTATGTTGTGTGAGCGTTGCTGATTTGGGTGTTTATTATGTATGCAATCCGATGACTAGGGAATTTAAGTTGCTGCCGAGTTGTAGCGATAGGGCTGTGACT…		MSIFPDEIIIQILARLPIKSFFRAKSVCKSWYKLSSDNYMVKLFDQMSLRNRIVFVEVSDSSPESKHRLICVDYFRGVSEFSLGFLGERVRVRASGYGLLCCVSVADLGVYYVCNPMTREFKLLPSCSDRAVTRFYPYTEATLVGLACDTVRRSYSVVLAGYHRSFCRRPENTFVCKVYDSESGKWRKFASLQDTSFTHMSKIQVVSVNHRLHWLAACYSFILVLDLTCDSWKKITLPSVMSHESGTRVYLVQLDESLSVIQISDSLMTTWVLGNYHAQEWKMVEQVSLRCIRVLVPGIFPVSQTSECVYFATHKQILVYNRIFRVWKEMFSVKNGSSLPLWYSAQPFQSTMFPC
147	SaFbox147	MT234290	ATGGAAGAAGAAGAACAACCGCCGTCGCCGAATCTCCCATTCGAAATCATCGCCGACATCCTCACTCGTCTCCCACCTAAGCATCTCCTTCGTTTCAAAACCGTCTCCAAAGCATGGCTTTCCTTGATCTCCGACCCTAACTTCGTCAAACAACACCTCCGCAAATCAGCAACAGACAACCTTAAAATCATCACAGCAGCTTCAGCTGATCGTAGGTATGGCTCTATCCCCGTCAAATCCTTACTTTCCACTGATAGTGTTAGAGATTATGAAGAATTTGAGATTGGTTGTCACAACAGTAGAATAGTTGGTTCTTGTGATGGTCTGGTATGTGTCTCTGGAGGTAAGAGTGAGTTATTTGTATGGAATCCGGCGATGAAGAAGCTTCGGAAGTTGCCG…		MEEEEQPPSPNLPFEIIADILTRLPPKHLLRFKTVSKAWLSLISDPNFVKQHLRKSATDNLKIITAASADRRYGSIPVKSLLSTDSVRDYEEFEIGCHNSRIVGSCDGLVCVSGGKSELFVWNPAMKKLRKLPNSSIREVLGIICHKGFLYGFGHDKVNDDYKVVMMISAIGIGYQCREVEVYSMKSNSWKRIADFPYGPHHETGLSVSGALVWPAISTSAVSLQSVICGVPVLNIEWKIIALDLGTESYIDIPQPEGVHSLRDKLLGVMDGCLCIYAHFRGTKLEVWMMKEFTVQESWTKVATVPYLVNPCWSDELPFYKPLWRSEDGEMILLFRSKFIVYNVREDTFKYPDIPRLKSFSQNGYSIVAKVHILS
148	SaFbox148	MT234291	ATGATGTCACTAAGAACAATGATTCGCGAAATTAGGTCGAGGCCGCATCGAGTGGTACAAGACGACACCACCACCACCACCACCAACAACAACAACAAAAACGGTTCAACGGTTGATTTTGAAAAGAGAAACTGGGCGGAAATACCGGAGGAGTTATTACGAGAGGTTGTTATGAGAATCGAAGCTTCTGAGAAGTCGTGGCCAGAGAGGAGGAGTGTTGTGGCGTGTGGTGGAGTTTGTTCTAGTTGGAGGAAAGTTACCAAGGAGCTCGTTAGGGTTCCGGAGGTTTCTGGAATCATCACTTTTCCTATCAATTTGAAACAGCCTGGTCCAAGGGAGTCTCAAATCCAATGTTTCATAAAAAGGAACCGAAACGATCAAACATACCACCTCTATCTT…		MMSLRTMIREIRSRPHRVVQDDTTTTTTNNNNKNGSTVDFEKRNWAEIPEELLREVVMRIEASEKSWPERRSVVACGGVCSSWRKVTKELVRVPEVSGIITFPINLKQPGPRESQIQCFIKRNRNDQTYHLYLSLTNALVNNGKYLLSARRCRRGTSTDYIISLHAEGTVKKCDTFIGKLRANFFGSKFTILDAQPLHTGAKVTKSSSARVGLGQVSPRASVGSYSVGQISYDLNVLGARGPRKMRCVLDSIPSSAIKPGGITPTQTEFPIRRLDNSPSIRLGRSKSSSIKPSADENKDGGALVLKSKPPRWHEQLQCWCLNFHGRVTIASVKNFQLVAASQQESSTPSTSTTNDNKEPIIIQFGKVGKDLFTMDYRYPVSAFQAFVVCLSSFASNVSCE
149	SaFbox149	MT234292	ATGGACGACAATGTGGAGAGAAAGAGAGCAATTGCAGTTGCAGCAGGGTCGTCGTCATTCAACATCAACAACCACTCCGACGTCCTACTCGAGATTCTAACCCGACTAGACGACCACTCTCTCTGTATCGCTGCCTGCGTCTGCCGACTCTGGCGCTCTGTAACTAAAAACGATGCGTTTTGGGAGATGCTCTGTTTTCGACATTGCTCAACTCCGACTACTCCTCGGTTGCGTCAAGTTGTGGTAGCGTTAGGTGGGTATAAAAAGTTGTATATGGTTTGCGTGAGGCGTCGAAGTGTTGTGATTGGGTCGAGGTCGTCGGTGATGAGAGGGTGGACGATGGAGGAAGTGCAGCTTTGGGTTTCGTTGTTTTGTGTTGATTGTTATGAGAGATTGGGT…		MDDNVERKRAIAVAAGSSSFNINNHSDVLLEILTRLDDHSLCIAACVCRLWRSVTKNDAFWEMLCFRHCSTPTTPRLRQVVVALGGYKKLYMVCVRRRSVVIGSRSSVMRGWTMEEVQLWVSLFCVDCYERLGGMKVGGGDDGLMMPSLMFLRCEPVNV
150	SaFbox150	MT234293	ATGGGTCGTCTGATTGAAAGCCTTCCAGACGATGTTGTAGTTAGGTGCCTTGCATATGTTCCTTTTTATCTACATCCTAAGTTGGAACTTGTCTCTCGTTCATGGCGAGGTGCTATCCGTGGTCAAGAACTTTTCAAGGCACGGAAGGATCTTTGTATCAGAGAGGATTTACTTTGCGTATGTGCTTTTGAACCTGAAAACTTGTGGCAGCTTTATGACCCAATACGAGACTCTTGGATGACTCTCCCGTTGCTTCCATCTAAAACGAGGCACCTTTCTCATTTCGGTGTCGTCTCCACAGCTGGGAAACTGTTTGTATTTGGAGGTGGGAGTGACGCTGTTGACCCCACAACAGGCGATCACCATGGGAGTTTTGCAACGAATGATGTTTGGTCTTAT…		MGRLIESLPDDVVVRCLAYVPFYLHPKLELVSRSWRGAIRGQELFKARKDLCIREDLLCVCAFEPENLWQLYDPIRDSWMTLPLLPSKTRHLSHFGVVSTAGKLFVFGGGSDAVDPTTGDHHGSFATNDVWSYDPVVRKWTPRTAMLVPRSMFACCVLNGKIIVAGGFTSCRKSISQAEIYDPETDTWVQLPDLHRTHNSACSGVVLDGKLHVLHKGVSTVQVLELEESSKWSVHEYGWLQRPMAVVQKSLYIMRQGIVFKQEASSSKVTVSAPELRNRIGSAMIGFKDEVYFIGGVVGPDRDSSSINPLSEVSILTVGNERPTWRQATPMTRCRGTILGCTHLTL
151	SaFbox151	MT234294	ATGGACACCACCGCCGTCCGTCATCGCTCTCCGACAACGAATCAACCTTCCAGCACGACTATCCACTCTCTCGATCATGATTTACTTTGCCTTATCTTCAGCCTTCTCGACCTCTTCGACCTCGTTCGATGTTCATCCGTCTGTACTTTCTGGAATCGAATTGTCAACAAGTCTCAACTATTGCAGACGCTTTATTTCACACAAATTCGGCATTGGATTGATTCTAATTCATATAAGAAGCCTCTGAGGGTGTATTTGGAGGAGATGGCGTTGGAGCGGCACAGATCGATACTATTACAAGGCTGCATAAACGTGGAGCAGTGGAAATGCCACTCGGTTGGGATCAATCAGTGCCGGATGAAGATGGGATCGCTACTTACTGGCGTTGGGGATAAGGTT…		MDTTAVRHRSPTTNQPSSTTIHSLDHDLLCLIFSLLDLFDLVRCSSVCTFWNRIVNKSQLLQTLYFTQIRHWIDSNSYKKPLRVYLEEMALERHRSILLQGCINVEQWKCHSVGINQCRMKMGSLLTGVGDKVVRLWSVENYKCLEEYSVPNNVQLVDFDFDESKVVGLIGTRICIWRRNGKRSIFPYREGTFPLGVCMRYSDPEAVVGCEDGTARVFDMYSSTCSRIIRMHACPLTCLALSEDQLILSGSSLGGVSVSGLSSDQHVAILKSTGSACIKTLYFNHCSNLVFGGSTAGHVFCWDLRTMKLLWETKVSTNVIYTMQAMHNDKTALVVGGIDGVLRIINQNTGEILSGCVMDRKVPSNSSNKILGERRRGRRISEDTQIDSIHRTFRPPITC…
152	SaFbox152	MT234295	ATGAAAGAAGGGCGCAGAATGTTGCGAGATAGGCTGGCTGAGGAAGCAGCATTAGAGCAGGAAATGGAGTTGGTCTGCGATTCGAGACATGCCGTTGGAAGGGTTGGTCAGAAGCTGAAAATGGAGAAGAAGAGTAAACTGCTGAGAGTAGGAAAAAGTGTTAATGTTAGCTGTCTTCCTTCGTTCAGCCAGTTGAAGAGCTGCAAGGTTTGTTCGGTTAATGGTTTTGAATTTTGTGATCCGAGTAGAAGGAGATCCAGCGCAGGAGAAGAAGGCAAGGGGTTTATTACATTATGCGGCACAGAAGGTACTGAGATGGATTGCTTTACAAATGGAGTTAAGGACATTTTCTTGAAATGTAATACTCGGATGGATACTGAGGTTAAAGATACCGTGGAG…		MKEGRRMLRDRLAEEAALEQEMELVCDSRHAVGRVGQKLKMEKKSKLLRVGKSVNVSCLPSFSQLKSCKVCSVNGFEFCDPSRRRSSAGEEGKGFITLCGTEGTEMDCFTNGVKDIFLKCNTRMDTEVKDTVESNRVYSFIPDDILEICLVRLPLTSLMNARLVCKRWRHLTSSPQFLQMRKDGCHQTQFLFIFGLVKNGCCSAEVQALRLVSESVA
153	SaFbox153	MT234296	ATGGCGAATTGGTCCGAGTTGACTCACGAGTGCTTGACGAACATCCTCGCCCGCCTCTCAATCTCCGACCGATGGCTCGGCGCCATGTTCGTCTGTAAGCCTTGGCATCGCGCATGTACGGATTCATCATTGCACAAGTCTTTCGATCTCGAGCCTTACTTTGGATTGGTTCCTGATTCGTCTCGGTTCTGGCAGCCTGATTTCGAGAGGAGGATTGACGCGATGGTTAGAAAAGTTGTGGAGTGGAGCGACGGAGGCGTTTTTGAGATTCGCGTTCGTCACTGCTCCGATCGATCTGTTGCCTTTGTAGCCCAACGGTGTCCGAAGTTGCAGGTGTTATCCGTAAAGAGCAGCCCTCATGTATCTAACGCATCGATGGAGAAGGTAGTGCAACACTGC…		MANWSELTHECLTNILARLSISDRWLGAMFVCKPWHRACTDSSLHKSFDLEPYFGLVPDSSRFWQPDFERRIDAMVRKVVEWSDGGVFEIRVRHCSDRSVAFVAQRCPKLQVLSVKSSPHVSNASMEKVVQHCRNLIELDISSCYEISHESLLLIGNNCPNLKILKRNFMNWVDSSEHIRTVPNEYLNACPQDGDSEGAAIGKSMLGLEHLELRFSKLTVKGLVKIVDGCMELQYLDLSGCLNLSNREINNVTEKLTKLRKVEKPNVHVPRSVYISERYGHWQLYDDRFQTDAFRF
154	SaFbox154	MT234297	ATGTCATTTCGCAGCATTGTTCGTGATGTACGTGAAGGATTTGGGAGCTTGTCTAGAAGGAGCTTTGAAGTGAGGCTTGCTAGAAAATCACATGGTTTGGTTCACGAGTTGAAGGACCATGTTGTAGTTCAAAATAGTCGCTGGGCTAACCTTCCTCCTGAGCTACTATGCGATGTTATCAGGAGGTTGGAGGCCAGTGAAAGTAATTGGCCTGCGCGTAAGAATGTGGTGGCTTGTGCTTCGGTTTGCAAGGCTTGGCGTGAAATGTGCAAAGACATCGTGCAAAGTCCTGAGGTTTCGGGGAAACTTACTTTCCCCGTTTCTTTAAAACAGCCAGGGTCGAGGGACGGAATGATTCAGTGCTTCATTAAAAGGGACAAGTCAAACTTGACATACCAT…		MSFRSIVRDVREGFGSLSRRSFEVRLARKSHGLVHELKDHVVVQNSRWANLPPELLCDVIRRLEASESNWPARKNVVACASVCKAWREMCKDIVQSPEVSGKLTFPVSLKQPGSRDGMIQCFIKRDKSNLTYHLFLCLSPIDHTGGTYCVTFFVLAALLVENGKFLLSAKRNRRTTCTEYVISTDADNISKSSSKYIGKLRSNFLGTKFIVYDTQPPYNNSTAEPLGRSSRRFYSKKVSPKVPSGSYNIAQITYELNVLGTRGPRRMHCTMNSIPATSVEPGGYVPGQPELLPRSLDDSFRSMTFSRRIDSSTEFSSSRFSDINTPHENGKEPEPPLILKNKSPRWHEQLQCWCLNFRGRVTVASVKNFQLIAATPPPSATAATTAASASQPSSSDHEK…
155	SaFbox155	MT234298	ATGAGCTCCCGCCAGCAATCGTTCTTCCTCAACCCCGATTGGACATCCCTCGGCTCCGATCTAACCGAACACATCTTCTCCTTCCTCCCAATCCGCTCCCTAATCCGCTCAAGCTCCGTCTGCAAACTCTGGAACACTCTCATCGCCGATCAACTCTTCGCCACCAGATTCTCCGCTTCTAAAAAACCATGGTTCTTCCTCTTCGGTTTAAACAACGTCTACTTCAAAAACAATCAATCCTTCGCTTACGATCCTGAATCAAACGAGTGGATTCAGCTCTCAGCTTCCCTATTCCCTACCCCTTACCACAACGATGAGTCCTCTTCCTTCATGGGAGCTTCTGGATACTTCTTCGCTAGCTCCACCCCTTCTCGATTCAGCTACACGAGGGTATTGAAA…		MSSRQQSFFLNPDWTSLGSDLTEHIFSFLPIRSLIRSSSVCKLWNTLIADQLFATRFSASKKPWFFLFGLNNVYFKNNQSFAYDPESNEWIQLSASLFPTPYHNDESSSFMGASGYFFASSTPSRFSYTRVLKAGWRDTSPLRFSRFNPLVGVYNDEFGVSRFIVVGGVRFVGGLVDIEDRLAVEIYSPGLNAWEVCPPLPSDFRYGNSSQWLSSALLKEKFYVFGINSFSVSSFDMNKHCWSDVQTLRPPGVMFSFLMTCGDSLVLAGLCNAQPRGPAFVLWRVDEISFEFNEVAIMPQELLYGLFENDEDEKFASLKCVGLGNLIYVFNEENHRSYPACVCEIDLKSKACTWKRVPPLPFHVNRFHKVVSFCSPVPLEIA
156	SaFbox156	MT234299	ATGGAAACAAGATCATCAAAAAAAAGGAACCTCTTAATCGAAGCAGAAAATCTTTCAAACCGAAACATATGGACTAACTTCGGTCAAGATGATGGCTCCGACAGAATCAGCAACCTCCCTGATGAGCTTCTTCATCAAATCTTAACCCTACTACCAATCAATCAAACTGCACAAACCTCCATTTTATCAAAAAGATGGAGAGCTCTATGGACTTCATTACCTGATCTAGACTTCACTACATTGACACTCACACATAGTCCCCGAAAGTCGAAGATCTTGCATGGAATCCAATCTAAAGTTTCTAACACTTCCATGCATGTTTTTGATGATGTAAGCCCTATTAGTAATGTGTTAGGGTTTAGGAAGAAGAGTTGTATTTTGCGAAGGCTTAGGTTTTCC…		METRSSKKRNLLIEAENLSNRNIWTNFGQDDGSDRISNLPDELLHQILTLLPINQTAQTSILSKRWRALWTSLPDLDFTTLTLTHSPRKSKILHGIQSKVSNTSMHVFDDVSPISNVLGFRKKSCILRRLRFSARLSFSKLNDLIRSAVRINVQELDIEVATNGHFSLPRCVLRSESLKVFKLKSCYPGFRLPPSSIVTNGFKSLHQLSLSMVVFGKHCSLHDMFVDGCFPFLKKLRLEYCFGLEHVVFGCRSLEELVLQNCFELRSLEISCVNLETLKVRSCLDAYNEDRNLVHVNRSKIKKLEWEYNSFAGMISFENLNLLQSASVAVEHILASNISSVSKLFEIVKDVTFLSLDCPCFEVMVSNGTPMSLFNDLKSLELRTGFRRVCADSLSYILS…
157	SaFbox157	MT234300	ATGACGCTTTCCGATGACGAAGACGAATCTCTTGCTCAATTTCTCGAATCTGAATTTCTCTCAGAGGCCTCCGATCAGGAAGAGGCGTGTCCAGAGGTGCCAAAAGCTAAGAGACTGTGTGTGAAAAATGATGTGGATACGCCCTGCTCATCGTCATCCAAACCGGACCGAGACAAGCGTGTGTCGTGGAGGTTGGGTATTGGGAATTTTAGTAATATTCCTACCGAGCTCTTCCGCAACATTTTCAAGTTTTTATCTTCCGAGGATCTTATTGCCTGCTCTATGGTTTGTAGATTCATGAACTTTGCTGTGTCGGATGAGTGCTTGTGGCGCCGCCTTTACTGCATGCGTTGGGGTCCTTTACCTACTTCTCGGAAGTTACTTGAAAGTTCTTGGAAA…		MTLSDDEDESLAQFLESEFLSEASDQEEACPEVPKAKRLCVKNDVDTPCSSSSKPDRDKRVSWRLGIGNFSNIPTELFRNIFKFLSSEDLIACSMVCRFMNFAVSDECLWRRLYCMRWGPLPTSRKLLESSWKKRYLQHDKEDMSKFVRTCPSEFKEYYIQMQAAKRSQAPIASQVNDDQIVLDKTVADQVNIWKTSKGLPEMAIVDHACSGDNCTYFQIGDAFICEKTGQVHVCDDTCREVILDPSSELLVCTISGHCFDRLLSPAETDFEADQQQGCAADEPEVFMGSGRFARAYELGYNCADEKELEDTLRFC
158	SaFbox158	MT234301	ATGGAAGAAGCAGAAGGTGGATCAGGGAGTTGCGGTTCTGGCGAGGATGTTGCGTCTCATGAAAGCCCCTTGATCCCAGGGCTTCCGGATGACATAGCTATATGCTGCTTAGCGAGGGTTCCAAGAAAATATCATGCCAAATTAAGATGTGTTTCTAACAGATGGAGGCGATTAGTTTCCACTGCTGATTGGCTAAACTATCGTCGGAAATGTGGCACGCAAGAGACTTGGATTTATGCTTTTTGCAAAGATAGGTTTGATCAGATTTCTTGTTATGTTTTAGATCCATCTGCTAAGAAAAGAGTTTGGAAAGCTGTTTCGTTGTTTGATGATCTGTTGAAGAGGAGTGGCGGGATCGGATTGGAAGTGATTGGGAGTCGGATGTACGTGTTAGGTGGA…		MEEAEGGSGSCGSGEDVASHESPLIPGLPDDIAICCLARVPRKYHAKLRCVSNRWRRLVSTADWLNYRRKCGTQETWIYAFCKDRFDQISCYVLDPSAKKRVWKAVSLFDDLLKRSGGIGLEVIGSRMYVLGGCNWTDDSSDEVYCFDALTNALSRVASLTTARCYFACETLNGKIYAIGGTSSLSRDARSSETYDPITNIWTSISNPDMFSYIHDSATVDGKIYIRGRTSVVSPILEAVYEPSSNTWQLVDNEMAAGFTGPAVVVDGTLYVLDQTFGSKLVKWQEDIRQWIPVGRLSSLLTRPPCRLVAIGRTIYVIGTGLSTVIIDLDNVGNQARVMVCTSIPNLDSSDVVLSCKCVVI
159	SaFbox159	MT234302	ATGGATCCTACCATCTGGTCTAGGCTGCCGGAAGAGATCCTGGAACACATTCTCTGTCTCCTTCCTCTCAAAACCCTCGTCGGCCTCCGATCAACCTGCAAGCGCTTCAAGTTCCTTCTCTTCACTCCTCCTTTCATCACCAAGCATTCTTCACCTCAGTCACAGCCACCGTTTTCCTCATTTCTTCTACTAACTCATCCCCTGTTTGACAACCAGTTTGTTCTCTATGACTCTGCTCGGAATGAATGGAGGAGTCGCCCAGTTTCTCTCCCGAGTCTCATCCCACAAGTGCTGCAAGGGACGCTGGTGTCAGCTTCTAATGGCTTGCTATGTTTCTCTCTTCCTAGCTTCTCTTCATTCTTCATCTGTAACCTGATCACCATGTCCTCTAAATGGGTT…		MDPTIWSRLPEEILEHILCLLPLKTLVGLRSTCKRFKFLLFTPPFITKHSSPQSQPPFSSFLLLTHPLFDNQFVLYDSARNEWRSRPVSLPSLIPQVLQGTLVSASNGLLCFSLPSFSSFFICNLITMSSKWVQFPTDHAALELVTLLSTPSGFKLYTVSSESTSSSVFLYDSVQSQTWGKFSSFDSSLPDNCHQEGVHYNNSLHFITPEPFRVIRFQFETGSWNTPATQLPSPAESDMEFTFIRLASNNKGDRLYMVGGMGRNGISRRLGLWEMGDDEKWMELERSPDMMCRKFVSVCYHNYEHVYCFWHEGMVCICCYTWPEILYYKISRRSWHWLPKHPCLPERWSFGFRWFSFVPQLYAPV
160	SaFbox160	MT234303	ATGTCGTGTAGGAGGGTAGTTCGTGATGTAAGGGATAGTTTTGGGAGTTTGTCTAGAAGGAGCTTTGATGTGAGACTTCTTGGTAGTTACCGTTGGGGGAAATCTCATGGATCAGTTCACGAGCTCCATGAACAGCTTGAAATAGTTCAAAACAGTCCTTGGGCTAACCTTCCTCCGGAGCTTCTTCATGACGTGATTAAGAGGTTGGAGGAGAGTGAGAGTACTTGGCCTTCTAGGAAACATGTTGTTGCGTGTGCTGCTGTGTGTAGGTCGTGGAGGATGATGTGTAAAGAAATTGTCCGAAATCCAGAGTTTTGTGGAAAGCTTACTTTCCCTGTTTCTCTCAAGCAGCCCGGCTCTCGTGATGGGGTTATTCAGTGCTTTATCAAACGTGACAAG…		MSCRRVVRDVRDSFGSLSRRSFDVRLLGSYRWGKSHGSVHELHEQLEIVQNSPWANLPPELLHDVIKRLEESESTWPSRKHVVACAAVCRSWRMMCKEIVRNPEFCGKLTFPVSLKQPGSRDGVIQCFIKRDKANLTYRLFLCLSPALLVENGKFLLSAKRNRRTSYTEYVISMDADNISRSSSTYIGKLRSNFLGTKFIIYDTQPPHGCSPIPSSSEQASRRFTSKKVSPKVPTGSYKIAQINYELNVLGTRGPRKMNCIMQSIPTSALDVGGSVPGQPELMPRCIGDSFRSVSFSKSLDCSTDFCSSRFSEIGAAGTDEHEESGKSTPLVLKNKPPRWHEQLQCWCLNFRGRVTVASVKNFQLIAATQPTAAVAATATVSTPSQPVPPASEHDKILL…
161	SaFbox161	MT234304	ATGAGCTGCAAAGGGGTTATGCGAAGAGACGAAATGTTAGACAAATTCAGTGAAATACCTGACAATGTTATGGACATGATTCTAAATCGTATACCGCTGAGGGATGCTGTTAGAACTAGTATTTTATCGACAAAGTGGAAGCATAATTGGAAGAGGACTGGAATCTTAAGGCTTGATCGAAACTTTTTTAATGAAGTTTTTGGTGCTCACTTAGAGCATGAGCTGATTCTGGAAATCTATGTAAGGACTGTTACTCATATTTTAATGTCTTACGGTGGACTGATTCGTGAATTTTATCTGTACATTTCTGGAATTATCCCAGCTCCGGATGAAAACATCATAAATATGTGGATACTTTATGTGTCACGATGCGGGGTTCAAGATCTTTCCCTTGTGTAT…		MSCKGVMRRDEMLDKFSEIPDNVMDMILNRIPLRDAVRTSILSTKWKHNWKRTGILRLDRNFFNEVFGAHLEHELILEIYVRTVTHILMSYGGLIREFYLYISGIIPAPDENIINMWILYVSRCGVQDLSLVYENDDFLYPSVVFKCLELKHLYLKIHDLIIGTKEFRKLSVLISLDLAGESVSGDVLTKIISNCPLLESFSLNYEFIDGSFGPVIIDAPKLKLLSVECSDIFYVILKNTPNITTFSLQQKSPLLPPEPEEIFYECPDILEVFEAIPKVENVILSGDALGEFVERNDPEKLPSPLESHTSLIIRDLNIYMPGELRSLFCLIESSPKLQKLEISMKYPPEIVLDSTSDYLQTKVEETEELSCLRTVRLTNLMGGEPEIILIEVILSCCPI…
162	SaFbox162	MT234305	ATGTCGCTTAAAAAATCCTTCATGAGACGAACTTCAACCAGGACGTTACCGATCTGTTCAAAGTCGGCTACAGATTCGTCTGATGAGGCGGCGGTTGTGAAATTGACGGCGGAGGAGGATTTGTGGGGGACATTGTATGCGGATCTACTAAGAGAGATTATTGGAAGAGTAGAAACGGCTGGAGATCGGTGGCCTTCGAGACGGAGTGTTGTGGCGTGTGCTGGTGTTTGTAGGAGATGGAGAGATGTTACTAAAGAGATTGTGGGATGTACTGGAAAGATTACGTTTCCTTCGTGCCTTAAACTGTCAGGACCTCCTGGTCCTTCACATCAGTGTATAATTAGAAGGGAAAAGAAGAACTCAACATTTTATCTCTACCTGGCGATCCCACTTACTTTT…		MSLKKSFMRRTSTRTLPICSKSATDSSDEAAVVKLTAEEDLWGTLYADLLREIIGRVETAGDRWPSRRSVVACAGVCRRWRDVTKEIVGCTGKITFPSCLKLSGPPGPSHQCIIRREKKNSTFYLYLAIPLTFTVYGKLLLTAKRCRNGAHTEYIISLDAHDISQRSNTYVGKLSSDFLGTNFTIYDSQAPHNDVRSSNHKGNRRVASKQISPQVTSGNFEVAQISYKFNLLKSVGPRRMVCNVKVPRRSDTEETPKGKKTESSTTNICTVLKNKAPTWHEHLQCWCLNFHGRVTVASVKNFQLVAAIDQSQQGVKVQEETVLLQFGKVADDTFTMDYRQPLSAFQAFAICLTSFGTKLACE
163	SaFbox163	MT234306	ATGATGGCGTTGCCATCAGAGGTGTCTGGAGAAGACTTCCTATTATCTGTACCTGATGATGTGTTTGCTATTATTTCAAGGTCACTTTCTCCTAGGGATATTTGTAATCTAAGTATATGTTGCTGGAGTGTGTATGAATTAGCAGCCTCTGATAAGATCTGGCTTACCCAATGTGAATTATTAAAGGTGGTTTCTTCGCAGGACTTATTTGAATGGCGAAATGGTGTGATATCGTATAGGGCGCTTTGCCGCTTTCTTGTTAGTGTTAAGCCATTGCTAGGAATTTGGGTTCATCAGAATCCTGAGCTTGGTAATGTAGTTTATGTAATGCCTGGTTTTGTTTCGGTTATTGGGTGTCGGATTATTCCACAGGAGTTGGGGCCATTGGGGATTGAAGAT…		MMALPSEVSGEDFLLSVPDDVFAIISRSLSPRDICNLSICCWSVYELAASDKIWLTQCELLKVVSSQDLFEWRNGVISYRALCRFLVSVKPLLGIWVHQNPELGNVVYVMPGFVSVIGCRIIPQELGPLGIEDGPILWAPVFEIVGDYDGYAAFLLHGRDKEEDFIYPGLVKSVEKSCNVLLLEVEPCKDNSWRRLVNCKSFVHHSGPLQKVSYSDQGLSKSQRLVAQNATMVPFSHLAFGDRRKLLELITSRVGKKVPNLGKGPLFLPSRDDEDRFKRDLALLSERRLQLLNIYNMGTEQIDWKSGRGSVIGSTQLELSEIRKSLDRASGFRSSLNGDDVRAQIGKRKTLGGLFRNSIKQILGKSSSFSVSNSNVKNGYNGNENKHAQLNEFLRSAER…
164	SaFbox164	MT234307	ATGTTTTTTTTACAGTGTCAGGAGATTCAGGATCATGGCGATACTATGCTCACCCGAATCGATCATCTTCCGGATGAAATCTTGGTGCACATACTCTCCTATCTCCCAACACTAGCTGAAAATTCACGCACTGCCATTTTGAGCAGGAGATGGAGATACTTATGGCACAACATCACTCGTTTTGATTTTGACCCTTCGACTATGATGCTCCATGGCAAGCGTGGCTTGTCGGACGAGTCCTACATTTCATGTGTCAACTCTTTTATACAGACAAGGGCTGCTGTACCTGTTGAGTTGCCGTTAGTTAAACAACTTCTGTTTCGGTACACACTGCTAAGAAAGCACAGCCGTGACATTCACAGATGGATAAACTTTGCTATTGCGAATCGTGTGGAGACT…		MFFLQCQEIQDHGDTMLTRIDHLPDEILVHILSYLPTLAENSRTAILSRRWRYLWHNITRFDFDPSTMMLHGKRGLSDESYISCVNSFIQTRAAVPVELPLVKQLLFRYTLLRKHSRDIHRWINFAIANRVETLHLEFGIFEVDKQFKLSEKFWYRAPLGLSSLKWLKSFSLKYVNVSKQFVECILSNCPILEELSFDRAGNFKTLDISGAPPFRLKQLKILSVKACTFNILSAPYLTSLNLVSRTFHPRRIHIPMLTDLTIGSCNRFTPYINELLKHFWSYLPKLKRLELTMIVAQNFKYTEMPRLVTLRYLKMTFISSGCINITLCEIIKFISNCPLLETFALQALWNFGIHKSPIYESEKVRSNTKKLYVEMEKSCVFEHLKALELYSGEGEAIYL…
165	SaFbox165	MT234308	ATGTCGCATGCACAAGAGCCTGATCAGCTTCATTCCATTCCACAAGACATCATGGAAGACGTACTCTCAAGACTCCCTACCAAAAGTCTACTCAAGTTCAGGTGTGTATGCAAATCTTGGAACATTTTGATTCAAAATCAAAATTTCACCGAATTACATCTTAATAGAGCTATAAAAAATCCTAGTCGGAACAAAGTTTTGTTATCTGTGAAACCCTTTTGGTCCATTCAATACGATGATCTTGACGATTTTGGTAAGGATGGATGTGATGTGATCATCAAGAGTGATACTCATACGGGTCTTGCGCGCTTAGGTTCGAATAATGATTTTGAGGTAATTGGGCATTGCAATGGTTTGATTTGCATCGTGTTGAAAAAGAGCAAGGGACATTCACGATCC…		MSHAQEPDQLHSIPQDIMEDVLSRLPTKSLLKFRCVCKSWNILIQNQNFTELHLNRAIKNPSRNKVLLSVKPFWSIQYDDLDDFGKDGCDVIIKSDTHTGLARLGSNNDFEVIGHCNGLICIVLKKSKGHSRSGENPVGRTFYLWNPSTKECREISSKSVANSIDSDSSMFVCENETSRQYCLVFEGFGFGYDSIIDDYKIVRLAYYKSCHDSLVIQRIEIFTIGTRKWRKKETYVKNDTIYTRYGFKAFKSSLVNGSLHWIIWKDNWMNSMAIQSFNLEQENVHEMTMPNSEDIKQGRVTLKVMFEKLVLVSKFNIWVMDEYGDETSWTRTNIVLPVLKHNRTGMWGGHVYEVEDEPLPICVSKNGSIFVLVRDFHFMIYDPKEKRYRNLVGEQVKNR…
166	SaFbox166	MT234309	ATGGGCGCTTCTCTATCAAATTCAGCGGACAACGGAGTAAACGGACCTGGTCTTGGAGATATACCTGAGAGTTGCATCGCTTGCGTCTTCTTGTACCTCACTCCTCCCGAGATTTGTAATCTTGCAAGACTCAACAAGGCTTTTCGAAGCGCTGCTTCATCAGATTCCGTTTGGGAGACAAAGCTTCCGATCAATTATCTTGATCTTCTGCTTCATATCATTCCTCCACAGACGTATCGGAATTTGTCCAAGAAGGATATTTTCGCTCTTCTCGCTCGCCCCGTCCCGTTTGATGATGGCAATAAGGAGGTGTGGCTGGATAAAGTGACTGGAAGAGTATGCGTGTCTGTGTCGGCAAAGGGATCGGTCATAACTGGTATTGATGATCGCCGATACTGG…		MGASLSNSADNGVNGPGLGDIPESCIACVFLYLTPPEICNLARLNKAFRSAASSDSVWETKLPINYLDLLLHIIPPQTYRNLSKKDIFALLARPVPFDDGNKEVWLDKVTGRVCVSVSAKGSVITGIDDRRYWTWVPTEESRFNVIAYLQQIWWFEMDGVVRFPLPPDIYSLYFRLHLGRFTKRLGRRVSHFDHTHGWDIKPVKFELSTSDGQEASFECFLDNIDYNDTSGSQKRGCWIDYKVGEFIVTDSDPPTEVRFSMKQIDCTHSKGGLCVDSVSIIPSHLREQRRKKKL
167	SaFbox167	MT234310	ATGGCAGATTCCAGCAGCACAAGCTCCGCCGCCGCCGCCGCCGCCGCCGCCTTCGACAGAGCATCATCAATCATCACCTTATCAAAAGACCAGCTCTTTTCGATCCTTCTACTACTACCGGTCGACTCGATTCTATCATTAGCTTTGACTTGTAAGCGATTGAAGTCTTTAGCGTGTTCCGATTCGCTATGGGAGCATGTGTGTCGACGTGAATGGGGACAGGAATGTGTCGATGAGATGAAGTTGAGTTTTAAGGCGAGGAACGGTGGTTGGGTTTGTGAGATTTCGTGGTTGGTTGTGTATAAGAAAGTTGCGTTGCTTGATTCGGTTCGATGTCGGAGATTGGATTGTGTTGGATCTGAGCCTAGCCCTAGGGCTTCTCATTCATTGAATTTTGTG…		MADSSSTSSAAAAAAAAFDRASSIITLSKDQLFSILLLLPVDSILSLALTCKRLKSLACSDSLWEHVCRREWGQECVDEMKLSFKARNGGWVCEISWLVVYKKVALLDSVRCRRLDCVGSEPSPRASHSLNFVSDCLVLFGGGCEGGRHLNDTWVAYVGNSFQYKLKWQKIDSRIPTGRFGHTCVVLDDYLVLFGGINDNGLRQNDTWIGKIECNVDTSISLMWKLLDVGPCMPPPRGAHAACCIGNSMVVQGGIGLSGVRLGDTWVLDLSLSNCRGRWHEIFTHTAPPARSGHSLTSIGGTKAILFGGRGLGYEVLGDIWLIDLNATYLNWVQVFYEQMDTPAGVSLSRVGHSATLVLGGRVLIHGGEDSFRHKKGDFWLLDIKAKTSKPIELNSKWS…
168	SaFbox168	MT234311	ATGGGCCAGCCATTTAGGACGCACGGCCCTACGTCCTACCCTTTCTCCCATCTTCTTCTCCTTCCAGAACCTTCTCCTCTAAACTCACCTCCATCTCACCCTCCCCTCCACCCTCGCCCTCCTACTTCAACCACCTCCCGCCGCCACACTTGCTTCACCACTCCCTACTGGAACACAAACATGGGTGGATTTCAGGATATCAACAATGATTTACTGATGAAAGTTCTTTCGCTGCTTCCTACAAAGACATTGGCAAGGTTTAAATGTGTTTCCAGAAACTGGTTTCAGGTTATTTCTGACCGCGTTTTCATCAAGTTATTACAGCTGAAAATGATAGACCATGAACAGCCAGTGTCTGGTTTCTTCTTTCAAGAAAGATTTCAGTACGTCGAGGAGGAT…		MGQPFRTHGPTSYPFSHLLLLPEPSPLNSPPSHPPLHPRPPTSTTSRRHTCFTTPYWNTNMGGFQDINNDLLMKVLSLLPTKTLARFKCVSRNWFQVISDRVFIKLLQLKMIDHEQPVSGFFFQERFQYVEEDIKFNSFISVDSNVLCCNVRHDVFDFLPEDVTVQSVANGLVCCRSLLPCDDPNVYVCNPLNKEWVTFRCGSLPVNRFNTFALAFDPVRDLTHTSTNFKVVRVHQTVADDDDEQPCYLFEVYSSRTRQWRVISELCWRKDESHSQSLFNNAVWLNGILHWLVGDQVLTFNVDYELPWLVCPPIPTSELGSVTEICIGESEAQLHYVILSAYGLQVWALEELYEPKWVIKFSTTLQNLENENSRFFYKVAERVTQHVLSWITLLAFRDG…
169	SaFbox169	MT234312	ATGGCTTGTCAGATGTATCCTTGGGAAAGGTTGTCTTATCTATCAGATTTTGAGCATATTTTGGGGTTAAAGGTTGATAAGTTGGATGTTGATTGCATGAATCTCAAGATCCAGATGAGGGAAGATGGTGTAAATTCTGAGGTACGATGTGGTGGTAATGTACTTGAGGCGCTTCCTGTTGATCCGTTTGAAATGGGTATGAAGTCTACTTTTACTGCTGTGTCTGGTTGGTTTGAAGGCGTGAAGGGTCTTGAATCGAAGATTGATGATTATGTTACTGATGAAGGTGCATTAGAGAAGTTGAGTGATCAGTTGTTTGCAGCATTGCGTAATTGGAAGGAGGATGAAGATTTAGAAAGTGTTGGCGATTCTGATAGCTGTTTTTTAGATGATGGATCG…		MACQMYPWERLSYLSDFEHILGLKVDKLDVDCMNLKIQMREDGVNSEVRCGGNVLEALPVDPFEMGMKSTFTAVSGWFEGVKGLESKIDDYVTDEGALEKLSDQLFAALRNWKEDEDLESVGDSDSCFLDDGSYADSLPQNVEELLSYALASLCSVSNQVDNTSHVAYPGDDHDDMLDAFSHDDSLPESVEELLNHALESLCFFGHHAEKSMELGIHTCTNEEPEIRTYTNEEPEIRTYTNEEPEIRTFTNVEPEIRTYTNEEPDDGVHDALFFALGYLGIKDLLSVQGVCKSLNDAVKGDSLLWRHLCIDAELRNNITDNTLLRLTSRAEGTLQSLSLSRCSQITDAGLTHVLESNPAITMLSVPGCLRLTIDGIVSSLKEFMRTAKPGLRHLRIAGV…
170	SaFbox170	MT234313	ATGTCGGATCCATCGATTAGATATCAAGAGCTTCAAATCAAGGAATCCTTACCAATCCCCTATAAGTACCCCTTAGCCTGCAATGATCTCAGTTTCATCCTCAAACACGCTTACCATAAATCCCCCAAAAATTTACAAGCCCTAATTTTTCACGACGTGCTCCTCGCCTTCCGCGTCCTTCCCGACATGGAAAGAAAAGATGCGGAAATGGCAGCTAATCTTCTCTTTCAAAGCGTGGAAGCTGCGCTTCCTAGACAGAAAAAACTTCAGGCGACCACACATTTTAAGAATGCGAAGATTGCGTTAAAGAGGCGGATTAAAGCTCGGGATAAAGATAAAGATACAGGTTCTGTTGAGCTACCACGAGATGTTCTTGTTCATGTCTTCAGCTTCTTAGAC…		MSDPSIRYQELQIKESLPIPYKYPLACNDLSFILKHAYHKSPKNLQALIFHDVLLAFRVLPDMERKDAEMAANLLFQSVEAALPRQKKLQATTHFKNAKIALKRRIKARDKDKDTGSVELPRDVLVHVFSFLDLASLLQVSQVCWAWNSASSDNHIWKKQYETVFKNGGMLSKLQPKNASRSKNLSPVKETSTDSTLWMELLKSRLTEIHSKYTSHRGYCEHCGIVVWLNNLKCGGENFQPGAKQQFHQVKPVKISEVVNYVLHGASHLGMTSSSESDGTSTDEDSDFRETGSKLWASPYYL
171	SaFbox171	MT234314	ATGGCGGGTGAAAATGGAGTTGGGAATGATGGTGTGGATAGAATTAGTGAGCTTCCGGATGAAATCAGAGAGTTAATATTGGGTTATTTGCCGATAACTTCTGCTGTTAGAACTAGTGCGCTATCAAGAACGTGGAAGTACAGTTGGACAAGAGCTGTCCAGGTAAATATTGAGATTGGCAAATATACCGATGATCATATTGATGTATTTACAAAAGAAGATATTGATGAACATAATGAGACCGTAATGGAGGGCGATGAGTATAAAAGAGTGGTACGAAAAGTTCTTTTATCTCATGTTGGTTTAATTCATAAGCTTGTTCTGCGTCTCAACCATCGCATTTTTGATGGAGATTTGAATGCATGGGTGAGATTTTTACCGAGAAAAGGGATTAAGGAC…		MAGENGVGNDGVDRISELPDEIRELILGYLPITSAVRTSALSRTWKYSWTRAVQVNIEIGKYTDDHIDVFTKEDIDEHNETVMEGDEYKRVVRKVLLSHVGLIHKLVLRLNHRIFDGDLNAWVRFLPRKGIKDLTIKSGYCTTFADLPSSIFQCLGLSCLTLMKFDLKSSIALRGFPNLVRLNLHHCTIFGGIHEKIISSCPLEILVIDSCSFFPWCTPSNHYETEVNAPNLRELKIVFSFLNVCYSSLSYTPHLKVVSLTCGEYGVDCSFTNFFDVLGSMHEIEDITLDFNLHKASTSDIIPKKLLEPLLFLKTVNLLFPDVTSSDHMLFISCVIRSSPNLQNLAIQMGFQDRKLTKMIMNTASAFLEAEGKELIKSKITTLSVTFNDVEGIQVELAL…
172	SaFbox172	MT234315	ATGAAACGCTCATCAGATTCCGACTCCGACCACTCCCCAACCGACACCAAGAAATCCAAACCCACATCCAATCCAACCGAACTCCATTCACTAGACGAAAACCTCCTCTACGAAATCCTAAAACACGCGGACGCCAAGACCTTAGCGACAGCAGCTTGCGTCAGTAAAACATGGTCCAAAACCGCGTCAGACGAGCGGCTCTGGGAGATGATCTGCACTCATCAATGGAGTATCGGATCATGTGGGAGTAATCATCAACAACTGAGATCTGTCGTTTTGGCTTTAGGTGGCTTTCGTCGTCTTCACGCGCTCTACATCTGGCCTTTATCCAAACCCTCAACGTCGTCGTTTCAGTCCGCAACGAAAGAGACGACTCCGTGCGCTGGTGAAACGACGTCG…		MKRSSDSDSDHSPTDTKKSKPTSNPTELHSLDENLLYEILKHADAKTLATAACVSKTWSKTASDERLWEMICTHQWSIGSCGSNHQQLRSVVLALGGFRRLHALYIWPLSKPSTSSFQSATKETTPCAGETTSSGKWRLKNQLGKGRLGKDEMNLSLSLLSIRYYEKMNLGFGMMKR
173	SaFbox173	MT234316	ATGTCGACAATCATCGATTACAAAGGTGGTAACGGTGGTGGTGGCTTTTACCCATGGGGTTCTTCCAGCCAGTTTTTGTCCCTTGATCATCAGCAGGGAGACTCATATTTCCGGCCTTGCAAGAGATCCCGTGTTGTAGCACCTTTTCTATGTGCTGAGCAATGTAAATTTGAAGATACTAAGAACACAGTTTCTATTGAAGTTCTACCTGATGAATGTCTTTTCGAGATCTTTAGAAGGTTGCCCGGTGGTCAGGAGAAAAGTGCTTGCGCTGGTGTTTCCAGGCGCTGGCTTTCCATCTTAAGCAGTATTTGTAGAGATGAGTTATGCTGCGCTACTGCTGCTGCTTCTGAGTGCCAGGATGAGGGCTTTCTTTCCAGATGTTTGGAGGGTAAAAAG…		MSTIIDYKGGNGGGGFYPWGSSSQFLSLDHQQGDSYFRPCKRSRVVAPFLCAEQCKFEDTKNTVSIEVLPDECLFEIFRRLPGGQEKSACAGVSRRWLSILSSICRDELCCATAAASECQDEGFLSRCLEGKKATDNRLAAIAVASSSRGGLAKLSIRGSNSIRRVTDSGIKMIARGCPSLKVLSLWDVPSIGDEGLAEIAHRCPMLEKLDISHCPGITAKALIAIAKNCRNLTAISIESCANIGNECVQAFGSYSSNLKSVAIKDCPLVGDQGITCLFSAEAQALTKVNLQSLNISDLSLAVIGHYGKKVTELHLSNLQSVNDKGFWVMGTCQGLQMLHSLTIVSCQGVTDLGLAAIGKGCPNLKQLCLRKCALVSDNGLVSFAQAAGALESFKLEEC…
174	SaFbox174	MT234317	ATGGTGGGATTTTTTTCGCTTAAACGTAAGCTTGAAGAGAACATCGCTGCAAAAAGGAAACATACTAAATCATCTGACAAGAATATCAAGCAAAAGTCGATTGGTCGCAGGAAAAGGCAGAAGGTAATTGTTGAGGTTGAAGCCGCCATGGAAAATAAGGATGTTCATGTGGGTGTGGATTATATGTCATTGTTGCCTGAACATGTTCTGCATCAGATTTTATCTTACCTTAAGCCTAAGGATTCCGCTAGAGCTAGTGTCTTATCTAAAAGATGGAGACAGGCAAGGTATACTTCTCATTTAGTTGAGTTTGATCAGGGATGCTTTGAAGGCCAATATATTCATTTGTTCCAGAAGTATGTTAATCGTTTTTTTGAAAGAAGACATGAGTACAACTAT…		MVGFFSLKRKLEENIAAKRKHTKSSDKNIKQKSIGRRKRQKVIVEVEAAMENKDVHVGVDYMSLLPEHVLHQILSYLKPKDSARASVLSKRWRQARYTSHLVEFDQGCFEGQYIHLFQKYVNRFFERRHEYNYVIQKFKLAVMSPQYISPSDIEVWLDIAVENKVKEIDLHVQSRMRHAPFGLPLFVLAAQTLTSITLHWWNLKVPNGINLPNLKKLVLKRMSLTDATLQKLTSSCPSIEWLALISIKGLLSLEISNLEQLNRLEVHFCKGIRKVEIMAPKLESFWLYRYKDPRRSSINLVDCSSLKRFTLEDPFMNDLTFDNLIFKFPYLEHLVLSNCNAFKSIKINLPRLKSLVIRKCTNLKDGEFLVPQLVSFEYSGLCNMLFSLINSSSLRKAKL…
175	SaFbox175	MT234318	ATGGGTGAAGAAGAAGAAGAGGCCGATGAGATCCATAGGCAGGTAATCGGAGAAGCATCCGACTCATCATCGCCTATGAACTCTAATTTCTCATCCCTGGCATGCGACGACACGCTTTGCCTCATCTTCCAGAAGCTGCCGATCGCCGATCTGGCTCGAGCCAGTTGCGTATGTCGGTCATGGAATATTGTGGCGTCTGATAAGGAGATGGTGACGAGTGTGTTTAAAGCGCCTTGGAGATTGAAGGAAGTGATTGGCATTCCGAGCACTGGTAGCTTTTGGAGGGATAATGGAATTGGCAAGTTTGCTATTTCGCATAGGATTGTGAAAGGCGACAGCGTCACCAGTCTAGCCGTCAAGTACTCTGTTCAGGTGATGGACATCAAACGTCTGAACAAT…		MGEEEEEADEIHRQVIGEASDSSSPMNSNFSSLACDDTLCLIFQKLPIADLARASCVCRSWNIVASDKEMVTSVFKAPWRLKEVIGIPSTGSFWRDNGIGKFAISHRIVKGDSVTSLAVKYSVQVMDIKRLNNMMSDHGIYSRERLLIPVSCPNILIGSTCYIELDTHSKREAAVLYPNGRCKKDIGRMMNYDTTNHGKKKILNSLKRSMQVDDGTAQYYLSISNGDPRAALTEFSQDLRWEMQGGSA
176	SaFbox176	MT234319	ATGGCCCATATTAGGCCCGTTAAAATGGACCGAAATGGTGAGGCCCATTTAAAGCGCGTCGAATTAATGTCGCAAACTGCCAGCACTCGTGTGTCGTGTCTTCTTACTGTTCTTCTCATCGCCGAATCGTGTGCCCTAACAAAAACAACTCCGATGGAAAACCCAACCGTCGAAGAGAACAACGAGGGCGTCCGCAACTGGTTGGAACTACCTACGGAAGTGACGGCTACTATTTTACACAAGGTCGGAGCATTCAATATCCTCGAAAGTGCGCAGATGGTATGCACTTCATGGCTCAACATTTGTAAAGATCCATCTATGTGGAAGTCCATCGAATTTTACTGTTCTGAAGGTAATGACTATTACATGTCCGACGCTGAGGACATGGCCTTTCAGGCT…		MAHIRPVKMDRNGEAHLKRVELMSQTASTRVSCLLTVLLIAESCALTKTTPMENPTVEENNEGVRNWLELPTEVTATILHKVGAFNILESAQMVCTSWLNICKDPSMWKSIEFYCSEGNDYYMSDAEDMAFQAVDRSCGQLVYIRLEFFPSDEFIHYLAQHASQLRSLRIHSCHGLTGDVLKETAAKFPHLEELEVQSTLFSNAALEAVGSSCPRMRSLKFNFLGVSPQKGALDDIAAVIADTMPQLRNLQLIGNRMTIAGLKVILDKCLCLESLDLRSSYFVGVVDDTLAKICSERIKIVKYPSDPVGSYEFGEGPGDHFYTPSDPDSSSFDYMDQLEEIMSDFDNPDMFFDEDGYSLFSDFDFDYDPDEDWLPWM
177	SaFbox177	MT234320	ATGGACACCACCGCCGTCCGTCATCGCTCTCCGACAACGAATCAACCTTCCAGCACGACTATCCACTCTCTCGATCATGATTTACTTTGCCTTATCTTCAGCCTTCTCGACCTCTTCGACCTCGTTCGATGTTCATCCGTCTGTACTTTCTGGAATCGAATTGTCAACAAGTCTCAACTATTGCAGACGCTTTATTTCACACAAATTCGGCATTGGATTGATTCTAATTCATATAAGAAGCCACTGAGGGTGTATTTGGAGGAGATGGCGTTGGAGCGGCACAGATCAATACTATTACAAGGCTGCATAAACGTGGAGCAGTGGAAATGCCACTCGGTTGGGATCAATCAGTGCCGGATGAAGATGGGATCGCTACTTACTGGCGTTGGGGATAAGGTT…		MDTTAVRHRSPTTNQPSSTTIHSLDHDLLCLIFSLLDLFDLVRCSSVCTFWNRIVNKSQLLQTLYFTQIRHWIDSNSYKKPLRVYLEEMALERHRSILLQGCINVEQWKCHSVGINQCRMKMGSLLTGVGDKVLRLRSVENYKCLEEYSVPNNVQLVDFDFDESKVVGLIGTRICIWRRNGKRSIFPYREGTFPLGVCMRYSDPEAVVGCEDGTARVFDMYSSTCSRIIRMHACPLTCLALSEDQLILSGSSLGGVSVSGLSSDQHVAILKSTGSACIKTLYFNHYSNLVFAGSTAGHVFCWDLRTMKLLWETKVSTNVIYTMQAMHNNKTTLVVGGIDGVLRIINQNTGEILSSCVMDRKVPSNSSNKILGERRRGRRISEDTQIDNVHRTFRPPITC…
178	SaFbox178	MT234321	ATGGATTGTCTGCCGGAGGATTGTATAGCACACATTCTCTCATTCGCAACTCCGCTCGACGCGTGTCGAATGTGTCTAGTTTCCTCCATTGTTCAATCCAGTGTCGAGTCTGATTCCGTTTGGTTTAATTTTCTACCTTCAGATTATCATCACATTGTTTCTGCACTTGATTCTCCTTTCGAATTTTCATCGATGAAAGAGTTGTTTTTCAAGCTTTGTGTTCCTATTCGTGTCGATGGGGGTAAAAAGATTTTTTGGATCGATAAGCGGACCGCGAAAAAGTGCTACATTTTGAGTGCAAGAGAACTTTCCGTTACATTGACTACCAATCCACTTTACTGCACTTGGATACCCTCACCTTCCTCCAGGTTTGCAGAAGCGGCGGAGCTTCGAACGAAT…		MDCLPEDCIAHILSFATPLDACRMCLVSSIVQSSVESDSVWFNFLPSDYHHIVSALDSPFEFSSMKELFFKLCVPIRVDGGKKIFWIDKRTAKKCYILSARELSVTLTTNPLYCTWIPSPSSRFAEAAELRTNFWLEIQGTIKPPNLSPNSTYELFLIAQFANRAFGLGIVQSMEAVGTHHSQCSGNYKQPSLQYICYSKTTKVLIRMSCCGESDHQCARTRDDGWIEIKVGEFYNYGFDQANLIDVKGVYLNGELLVEGVELRVKE
179	SaFbox179	MT234322	ATGAAGCCAACTAATGATGAACCAGAGAAGAGAGAGGAACTATACGGCGACGTTTTGGACGTCATATTCTCATACGTACCTCTTATAGACCTCGTCCCAGCTAGTCACGTGTCTCGCACGTGGAGGCAAAGCGTCCAATCCTCCCTTCGTCACTTCAACCGCCCTAAACCTTGGCTTATCGTCCGCCGTCAGTCTCGCCGTCCGCCGCTCACAACCACCACTTACTTCTACGATCCCCGATCAAATCTCTGGCTACAAAACCTCAACAAAAATGATTCGAATTACGGAGCAGTGAGATCATCGCACACCGAACTGGTATACATAATTTCACCGGCGAAGCTTTCGCTGTGTTTCGATGCTCTGTTTTCGAACTGGATTGAAATCGCGCCGCCTAGAGTG…		MKPTNDEPEKREELYGDVLDVIFSYVPLIDLVPASHVSRTWRQSVQSSLRHFNRPKPWLIVRRQSRRPPLTTTTYFYDPRSNLWLQNLNKNDSNYGAVRSSHTELVYIISPAKLSLCFDALFSNWIEIAPPRVWRTDPIVAKVGKRVVVAGGTWDFEDDPLSVEIYDTEIGEWEACGSMPDILKDSAASTWLSVAANDHEIFVTEKSSGIGYSFDPVSKIWVGPYDIRPEPLMCSSAIGFTGSGHNEKLLMMGLIGESMNVKSLKLWEVCRDEGVTCKLIGEVPERMVEKLKGRSGGELTSVSMTACGEFLYVCNASEPEEVVVGEICGGGVWRWRSVKNPVVDDGNRMDRYLFSCSEVGIGELQSRRRFKVVE
180	SaFbox180	MT234323	ATGTACAATGAAGATGGAGGCAGGAGTGGACCTGTGGAGAAGACTGATAGAATCTCCAGCCTTCCGGATGAAATCAAGGAATTAATATTGTGTTTTTTGCCAATAACCGATGCTGTTAGAACCAGTGTTTTATCTCAGAAATGGAAATTTAGCTGGACAAGAGCTGGTCAGCTAAACTTGAAATTCAACAAGCACAACGAAGAGTACATGAGCGACGACAAGTACTGCAGATTGGTCGGAAAAATATTTTTATCTCATGTTGGCATGATTTATAAGGTTGTTTGGGAACCCATATGGCATGATCTTGAAGAAGATGACGATTGGACTGGTAAAAAGGGATGGCATTATCTTGACGAAGATATGAATACATGGCTACAATCACTATCAAGAAAAGGTATC…		MYNEDGGRSGPVEKTDRISSLPDEIKELILCFLPITDAVRTSVLSQKWKFSWTRAGQLNLKFNKHNEEYMSDDKYCRLVGKIFLSHVGMIYKVVWEPIWHDLEEDDDWTGKKGWHYLDEDMNTWLQSLSRKGIKELAFDFRRGTSFGFVGPEDIEKFDPSSSLFRCVGLSSLSLKHCNLRSCIAFKGFPYLVKLELSEVDVYNDILERISSSCPLEVLSLDWCNFMCGRTAISAPQLKIFKLVRAFPEHFPCYLKFAPNLRMGLFRMDALDEEADLLSSNCFDIFSPIPLIEEFAFNCRQHKTSASDTVPQRFSELLDNLRSVTLDDFDPCSTDHRSFMLCIISSSPHLETLTINMLVEYKPLQETTKAALKATRAKIKNMGEVEIKTRIKTLSLISGM…
181	SaFbox181	MT234324	ATGATGAATCGACTGGACTGGTGTCTCATCCAGGCCATCCTCCCTGACGACATCGCCCTCAAAATCGCCTCTTCTTTACAGGTTTCGGATGTTTGTGCTCTCAGCGGCTGTTCTAGATTTTGGCGCGAATTGTGTGGTTGTGATCAATTGTGGATATCTTTGTGTAAAGAGAGGTGGCCTAAGCACCAAGTGTTTGATGATCTTGACCTGACTTCTTCTTCAGCTGTGTCTGCCAAGAAGTGGAAAAGCTTTTATGCGGAGCAGCATTTGAAAATGGCAGAAAGGGCAAAGGTGGTTTTGGATTTTATTGACTTGTGCTTGACAAGAAACATAGCAACACGAGGTCCAGCGTCAGAATCTATAGAAGTGGGAAACTATCTGAAGGCAATGGAGTCTTTG…		MMNRLDWCLIQAILPDDIALKIASSLQVSDVCALSGCSRFWRELCGCDQLWISLCKERWPKHQVFDDLDLTSSSAVSAKKWKSFYAEQHLKMAERAKVVLDFIDLCLTRNIATRGPASESIEVGNYLKAMESLSSMNLGFVDVQMFLFKSDVNVLLNLIGLHYCLNWLEIEADDVLEALKKCNISERQVCVKWWKLGRWFHGFRLRDEFNCRWMSLQDLGVSKQEEVLSILQRGAIHEVLRVQISIANPTPIPWSCQIIQGTTGS
182	SaFbox182	MT234325	ATGAAACGCTGTCCAGATTCCGACCACTCCCTATCCCCAACCGACGTCAAAAAACCCAAATTCCCATCCGATCCAAACGAGTACCATATTGACGAAAACCTACTGTACGAAATCCTTAAACACGCGGACGCCAAGACACTAGCAACAGCTGCTTGCGTCAGTAAAACATGGTGTAAAACAGCTTCAGACGAGCGGCTTTGGGAGATGATCTGCACTCAGCAATGGAGTATTGGATCATGTGGTAATAATAATAATCATCAGCAGCTGAGATCTGTCGTTTTGGCTTTGGGTGGGTTTCGTCGTCTTCATTCACTCTACATCTGGCCTTTATCAAAACCTTCAACAACAACAACGTCAGCAGAGATAGGGACGACGTCGTCGGGTAAGTGGAGAGTGAAG…		MKRCPDSDHSLSPTDVKKPKFPSDPNEYHIDENLLYEILKHADAKTLATAACVSKTWCKTASDERLWEMICTQQWSIGSCGNNNNHQQLRSVVLALGGFRRLHSLYIWPLSKPSTTTTSAEIGTTSSGKWRVKTPAAKGRLGKDEVHLSLSLLSIRYYEKMNLEMMKR
183	SaFbox183	MT234326	ATGGAAGATGCAGAGCCTGATGTTGTGCGTTGGAAGGATTTGGAAACTGACATCCTTGTGCGAATATTGCAATCTTCTAACATTTTGGATCGGGTCACGAATGGAATTCCACGAGTTTGTCGAGCATGGCGCATGGCTGCTTGCGATCCATCGCTATGGAAAACACTTGATTTGACTGACTTGAGATCAAACTACATTAAGACCCCAACGAAGCCTTTTGTATACGTTCAAGAACAGTCTGATAAAACATTAACTCGAGTACTGAAGGTCACTTTGAGTTTAAGCCGTGGTAATGTTACCACTTTGCTGTTCCATGTTCAGCTATATTTGAACAACGAACAGTTGCTTTACATCTCCGAAAGATGTCCGCGGCTAAAGCGACTAGTATTACCTGCGTGG…		MEDAEPDVVRWKDLETDILVRILQSSNILDRVTNGIPRVCRAWRMAACDPSLWKTLDLTDLRSNYIKTPTKPFVYVQEQSDKTLTRVLKVTLSLSRGNVTTLLFHVQLYLNNEQLLYISERCPRLKRLVLPAWNRIKKDGLCKAISQWPELQSLTMPSIASPAYLLEEISLHCSDFTELKIMGPFNIRFATALIEYTPYLKVLSLRCSIIYKNALIAILEGLEYLEILNISHSIIMEDSPISPKIVVGLEDSTREMAARVRKFITCEEVNCVMCERMIADEGLLRWYKYEEELWKADEVPSLAL
184	SaFbox184	MT234327	ATGAGCAATCCGCCGGCGCCGAAGCGTCCAGCATGCTTCGATTCATTGGAGCTTCCAGATCATATCATCTACTCAATTCTCCTAAATTTACCTCTAAAAGCCCTCGGCCAATTCCTATGTCTATCCAAGCATTGGGGTCAAATCATAGCCAGCTCACGCTTCGCAAATCAACTATTGCAATCGGCAAGTCCATCAGCAGCATCCTGCAATGTCTTCTACCTCGTAGCTTCGGGTAATTACGAGAACCGTGATCCGGAATTTGTCAGCACTTTAGTTGAGTACAGTCAAAAACAAGAACAATATCCGATTGTAATCCACTTGAGTATTGAAGCGCGTCCTTCTAATTTTCCGACCGAATGCAGGTATATGTCATGTAACGGACTGTTATGTTTTGTTAAG…		MSNPPAPKRPACFDSLELPDHIIYSILLNLPLKALGQFLCLSKHWGQIIASSRFANQLLQSASPSAASCNVFYLVASGNYENRDPEFVSTLVEYSQKQEQYPIVIHLSIEARPSNFPTECRYMSCNGLLCFVKLGECVDNSCISVRNDAIGKHRTLVWPPLLDNPFEVAWFSFIGFGYEPITDDYKVIFLTQAENAERISIPFDWKVQVLSLKENKWRTIFNPEMSCYLVMNPITDISSVAVNGDVYWIACCVGQSSSFMLMRFSLAKESFTFLRMPVRFKDVDERNKCNLATLNGLLYMFVWESESFLENPRDSSRRVGMTSAIDIWMLKGHTTWCKVSTIPTKEYRKSLHPVGFNMCGHVMMVDWLDGSLIVYIPKENRFVKVGTGKVDPLTLKEFH…
185	SaFbox185	MT234328	ATGTATCTGTCCGGAACGACGACCACCACCATCCTCGACATGCCCCGTGACGTGCTGCTTCTGATTGTCACAAAACTCAACCACAACGAACATTTAAACCTTTCACTCGTCTCCAAATACTTCCAATCACTCACCAACACCTTCATCACTAACCTCAGATTCGGTCCAGTCCCTTCCCATCACGCCTTCCCGAAACTATTAGCTAGGTTTTCTTCCGTCACTGGAATCAGCGTTGACTCTAACATAATAACCCCTGTCCTGAAGCAAGTTGCGGACTCAGTGTTGAAAATTGAACGATTGGAGTTACACGGAGATTTTCAATTTCTCAAGATGCACGAAATTGGTTGCTTATCAGGAAAGTTTGAATCTGTAAAAGCTTTGAAATTGGTTTTATTTGAT…		MYLSGTTTTTILDMPRDVLLLIVTKLNHNEHLNLSLVSKYFQSLTNTFITNLRFGPVPSHHAFPKLLARFSSVTGISVDSNIITPVLKQVADSVLKIERLELHGDFQFLKMHEIGCLSGKFESVKALKLVLFDHVVNQEDVVEFIGMLFPSLQELVCRYNFSLSDFAIEKLVQMPLNLRKISLGFTSSSALTNRALEALTECVNLEHISLRSWGGITLQGFCEFLRMKKSLKSFELPYDDWRLMRERQDDLLQLVETISLCENLSHLKINNCLVKDEFLRIISRSRSPLTSLEIGRVGVGARDYTMTGMSGMLTAFQGLTRLHIRTPWPVLNNVDMKMGQLVKYLPRLKEIFLTSRFAAYATLFSLIQNCPLLEIIHVDCPHHDNDFDLPQEIKKNYSV…
186	SaFbox186	MT234329	ATGAGGAGTGATGAATTGAATTTGAGCTTCCAGAAGCTTCTAATGTTTGAAGTTGGAAGCGAATTAGGGAAGATGGAAAGTGGTGGTGTTATCAGTGAATGGAAAGATGTTCCAATGGAGCTTTTGTTGAGAATCATGAGTCTTGTTGATGATAAAACTGTTGTTATGGCTTCTGGCGTTTGTTGTGGTTGGAGAGACGCTGTTTGCTTGGGTCTTGTGCGGCTGTCGCTCTCTTGGTGTAAGAATAACATGAATGAGCTTATGTTGTCTCTTGCACCGAAGTTCAAGAACTTAAAGTCTCTCATGTTGCGTCAACAGAAGCCTCAACTCCTCGACGCTACGATCGAAGCCATTGCTGATAACTTCCATGACTTACATGATTTAGATCTCAGCAAAAGC…		MRSDELNLSFQKLLMFEVGSELGKMESGGVISEWKDVPMELLLRIMSLVDDKTVVMASGVCCGWRDAVCLGLVRLSLSWCKNNMNELMLSLAPKFKNLKSLMLRQQKPQLLDATIEAIADNFHDLHDLDLSKSNKLTDLSLYALGRGCPNLIKLNISGCTSFNDFALAQLTSCCWKLKVLNLCGCGRAATDIALEAIAKNCRKLQILNLGWCEEISDKGVSSLAYGCPDLKALDLCGCHRITDESIVALATNCPHLRSLGLYYCQNITDKAMYSLAANSRVKSKHNICQQQQNRATI
187	SaFbox187	MT234330	GTTCTCTTCATCCTCTCAAAAGAACGCAAGTTTATCAAACGATGCCGGGAAATAAAAACAACAACAACTCTTGAGGACTTGCCGGAAGAAGTCATACAATGTCTCATCCTCTCCAAATTAAATTTAAGGGATGTTGTGAATTTCAGTTCTGTATCTAAAAAATGGACACATTTTCCGTCTCGTCTCCAAAAAATATCGCTTAAAGTTAATATGTTCAAGAATGGCATTCCTCCTGAGGAAGGTAGAAAGGATGCTTTTGTTAGAGGAGTAAATCAATTCTTGAAACATTACAGTAAGTTGCGAAGCATTGCTGTAGCACCTACGCTGCGCAAATTAATTCTTCGTTGTTATCTTGGTCGAGACTCCTCGGATGATATTGATGGTTGGATTAGTATTGCT…		VLFILSKERKFIKRCREIKTTTTLEDLPEEVIQCLILSKLNLRDVVNFSSVSKKWTHFPSRLQKISLKVNMFKNGIPPEEGRKDAFVRGVNQFLKHYSKLRSIAVAPTLRKLILRCYLGRDSSDDIDGWISIAFCNGVTNLSIYFDCEHHLADTSIIVPDLKVDEMYIFPWQMLDKQRQRQPIVLNQLYLRYCIFACHLTSGWTSLEVLQLCSVLLTQNDVDRFGYCFPNLKSFSLGMSTVPKKLTFCVSSLACLVLLYCTNLKEIEVLDAGMLKEFRYRGSSVVLKIANPHQLTKLTFGIINSNGVDYVFQNLRQDFPAMTSLALYTDCKTLPSGCASLWTNVFIS
188	SaFbox188	MT234331	ATGCGGATGGGGTTTTTGCAATCTCTACTTCACTGCCTTTTTGGGCACCTCTCCGACAATCCGGCCTCTGAATGTTACTCTTCATATCAGGTACCGTCTATCGAGGACTTGCCGGAACACCTCGTTCTAACCATCATGTCCAAATTGAACTTGAGGGATGTTCTCAAGTGCAGCAGCCTTTCTAAGAGTTGGGCTCATATTGCTTCTTGCCTCAATTCTTTTGTATTTGACATCCGCATCTCCAGAGACCAGGCTACGTTTGTTAAAAGGGTAAATCAGTTTCTGCAACACTATATTAAGCTGCGGAGTAACTTACCACTGCCCGTATCCCTACATAGTTTTGCTGTTATCTACTATCTTACTAAACACCACTCTACCGACATCGATACTTGGATCACT…		MRMGFLQSLLHCLFGHLSDNPASECYSSYQVPSIEDLPEHLVLTIMSKLNLRDVLKCSSLSKSWAHIASCLNSFVFDIRISRDQATFVKRVNQFLQHYIKLRSNLPLPVSLHSFAVIYYLTKHHSTDIDTWITTALHNGVKFLTIYLAPFTGPPFARPDHEKYIFPWQLLQEYSSTLQKMCLRCCIFQCPSTSKWTSLVVLYLYDTPFTRDDADRVPHCFPNLQTLVIHYCTVPAKLTFASCSLTNLKVRVCPGLKEVSVFDSPALKKFTYYGNLIPLKLSRAPKLVKLTFGFVDADVEDYVFQNLCQDFPLMRTLVIFKDLAIPQPAITSLR
189	SaFbox189	MT234332	ATGTCAAACACGACCACGACCACCACCACCACCACGGCCGCAGCAGAACTTCCCAATGAATTGATTGATGAAATTCTACTGAGGCTACCTGTCAAATCACTGATGAGATTCAAAACGGTGTCAAAACAGTGGCTTTCCTTAATCACAAACCACCGCTTCGCACTCCGGCACCATTCACTACCCAAAGCTCCAAACCTGACATCCTTTTTCCTTTCTTCAAACATGGATTTCATCAATCCTTTGTCTGTCCGATTGAATGGTTCCATCAAACTCGATTCGTATATCAAATTGCCATTACCAGCAAGGAATCGTCATAAACCAGGACCGCCTGTTTTGGTTTCAGCTGGGTTTGGAATCTACTGTGTTTTCAGATATTTCATCGGAGCTTTTCATCTATGG…		MSNTTTTTTTTTAAAELPNELIDEILLRLPVKSLMRFKTVSKQWLSLITNHRFALRHHSLPKAPNLTSFFLSSNMDFINPLSVRLNGSIKLDSYIKLPLPARNRHKPGPPVLVSAGFGIYCVFRYFIGAFHLWNPATAEWIRFPPPPRDFQTDVSLFFAKVEYCEDGVFSYKVGIVSLTEELFGEFGGRHTLTLELYSSKTKTWKVMPHVYYAGISYKEDVACVNLNGKAHWFTYCSVGEKEAGCISTIITFDYENEVLGFIPIRLAPEVGKYYDMTNCILSLWDDEFLCLVLCWEKDDSLFIDIWVLREYGVDESWSKEFTLGPFSIDTKVLGFSSKLHVIFSKERSSYPFWIKMYDYKTASVKELRLPYKYNQNLRHQELLIKEHVESIISLAM
190	SaFbox190	MT234333	TTGAAGAAAAAAAACCTAATAGCAGTCATGGTCGGCGTAAACCACTTCGATCGTATCGGCGATTCGGAATTGTTACCAATTTTCAACCGGATTGGCGACTTCAAAACGCTCTGTAGATGTTGTGCTGTTTCGAAGCGGTTTAATGACCTGGCGACGAAGGTAGACAGCATAGTGATTAAGGTCCCTTCGTCAATCATCAACACCGACCAGTGGCGGAGCCCCTCCTCGTTAGTAAGGCGCGGGGCCTAG		LKKKNLIAVMVGVNHFDRIGDSELLPIFNRIGDFKTLCRCCAVSKRFNDLATKVDSIVIKVPSSIINTDQWRSPSSLVRRGA
191	SaFbox191	MT234334	GGTTGTTGTTTAGGGTTTGTGACCACCACATCTCCGATTCCTCTGATGGAGATTCATCCGGAAGAAGGCGAAAGCGAATTGCCAGAAGATTTGATCGGTGCAATTCTACTGAAAGTCCCAATCAAGCCACTCATGAGATTCAAAACAGTTTCCAAAAACTGGCGCAGATTAATAAACAAACAGCCTTTCGCTTTCCGACGACCACGACACACTACTTCCTTCTTCGTTCTCCGTCAGCAACAAATCGATCACCCCCTAGACCGACAGACCCTCCGCTGCTACATTGTTCCGATTTCTTTACGTCGTCAGAAAATCGAAAAACGTCCCAAAATTAATCTCCCACTCCCTAACGATGTGCTTTCAATTCTAAAGATTTATCCAGCTGGGTACGGTGTGATT…		GCCLGFVTTTSPIPLMEIHPEEGESELPEDLIGAILLKVPIKPLMRFKTVSKNWRRLINKQPFAFRRPRHTTSFFVLRQQQIDHPLDRQTLRCYIVPISLRRQKIEKRPKINLPLPNDVLSILKIYPAGYGVICISEFFTGMVSMWNPTTDQTEVLPPSPYFSTKATNYYQFANVVEDCCKDGTFCYKFGRISTLSESYFGAKNELPCTQSLELYSSKTKSWKLIPQFYTGLSCGYIDPFFHCVNLNGKAHWITQSRDNTVDTYVTAFDYESEVFTRIKAPAHPRIGTRYEKSRYLVTLFDDKFLSLGLYEKTKGDQRETSYLDIWVMRQYGDEDSWIKEFRVGPLERYMQVVGFSSKLQCVFLRNTKFNLGVLLLCDCKSSKITKCVSIGNHQDSYLQ…
192	SaFbox192	MT234335	ATGACCAACTCCAGTCAAGCTTCAACCACAGGACACATACATAGCAACTATATGCAGCTTGACATCATGTTTGGAATATTTGAAAAACTTCCTATTGAAACAATAATGACTTGCAAATGTGTGTGCAAAGCCTGGCTGAGAATTATCGAAGATCCTTGCTTTATTGAGCAGCAGAGATACTTTTCAGTGCATCAGGCTCCTAGAGCCCTTATTCATTCAATTTATAACATTCCTCCGTTATCCCTGGTGGATTGTGAGTCACAAAAGGCTCGGCCCTTTTGCATCCCTGGAGCTCTCGACCCTTTAGGCGAAACACTATTTATAACTAGTACATGTGATGGACTAGTTTGCATTGCTGAAGTAAATAGAGAAGCCCCTGTATACGTTTACAATCCTATT…		MTNSSQASTTGHIHSNYMQLDIMFGIFEKLPIETIMTCKCVCKAWLRIIEDPCFIEQQRYFSVHQAPRALIHSIYNIPPLSLVDCESQKARPFCIPGALDPLGETLFITSTCDGLVCIAEVNREAPVYVYNPILGQLVKLPSNGFEENILSHLVGIVYHESSRSYKVVRLYKFFLHEQEQYNFRFEMMTLGEGAWTEVSPPPLLHESYIWCPLEWRGAIH
193	SaFbox193	MT234336	ATGCGGAAATTATCATGGTACTCAATCAACGGTGGCACACCAAATCCTCCAAACCTATCAGAGGATGTCTTCCATGAAATACTTCAGCATCTCTCCGTCAAAACCTTAACACGTTTCCGATGCATATCAAAAGAATGGAACAAAATCATCACAAGCCCAACTTTCGCAAACTGTCATTACATCATCCGTAGTAACAACAGAAGAGAAGATCATCTATTTATTCACTCCCTTACAGCTCCTAAAGGCAACTTATTGATGATACATTACAATGTTGATACAATCAGGTCAGTCGAATCCTTAAAGGAGATACGAAACAGTCGATACTTTCTTAGTTCTCTGTCACTGACTTATAATAAGCTCTGTCTTCCTATTAATCAATCTAACAACTTTGAATTGTTT…		MRKLSWYSINGGTPNPPNLSEDVFHEILQHLSVKTLTRFRCISKEWNKIITSPTFANCHYIIRSNNRREDHLFIHSLTAPKGNLLMIHYNVDTIRSVESLKEIRNSRYFLSSLSLTYNKLCLPINQSNNFELFG

## Sheet: Table S2
Supplemental table S2 CDS length, number AA, PI and Molecular weight were analysis by different softwave or online website
geen id	CDS length(bp)	number of AA	Theoretical PI	Molecular weight(kDa)
SaFbox1	1464	487	6.44	55.81
SaFbox2	1308	435	5.05	49.59
SaFbox3	1854	617	6.06	68.6
SaFbox4	1296	431	7.15	49.35
SaFbox5	1176	391	8.91	44.22
SaFbox6	2001	666	8.21	77.11
SaFbox7	2391	796	6.4	87.55
SaFbox8	1080	359	8.36	41.22
SaFbox9	825	274	4.89	30.66
SaFbox10	1725	574	9.24	64.97
SaFbox11	1320	439	9.32	49.44
SaFbox12	972	323	5.64	36.44
SaFbox13	1599	532	8.65	59.2
SaFbox14	780	259	6.9	28.33
SaFbox15	1710	569	7.57	62.86
SaFbox16	1182	393	10.13	44.18
SaFbox17	1170	389	9.28	43.19
SaFbox18	867	288	5.48	32.97
SaFbox19	1590	529	8.91	57.63
SaFbox20	840	279	7.86	31.62
SaFbox21	966	321	8.62	35.7
SaFbox22	1209	402	9.97	44.39
SaFbox23	1548	515	4.45	58.36
SaFbox24	1353	450	8.11	50.92
SaFbox25	1758	585	5.13	65.3
SaFbox26	1245	414	4.42	47.35
SaFbox27	1236	411	7.73	47.05
SaFbox28	774	257	8.21	28.84
SaFbox29	918	305	4.98	34.1
SaFbox30	1839	612	5.24	66.31
SaFbox31	1305	434	9.76	48.82
SaFbox32	357	118	10.69	13.59
SaFbox33	1317	438	9.88	50.07
SaFbox34	1008	335	4.51	37.36
SaFbox35	1188	395	9.52	46.14
SaFbox36	1182	393	9.56	45.98
SaFbox37	1239	412	6.7	47.27
SaFbox38	1260	419	9.59	48.47
SaFbox39	1242	413	6.12	47.37
SaFbox40	933	310	6.76	35.33
SaFbox41	1107	368	7.46	40.22
SaFbox42	1392	463	5.36	52.43
SaFbox43	1254	417	5.85	46.11
SaFbox44	753	250	7.96	28.76
SaFbox45	1380	459	7.45	52.18
SaFbox46	975	324	7.9	38.12
SaFbox47	1122	373	7.26	43.08
SaFbox48	1815	604	5.41	67.21
SaFbox49	1437	478	6.02	52.54
SaFbox50	2010	669	8.67	77.07
SaFbox51	1743	580	7.25	64.7
SaFbox52	1170	389	9.54	44.09
SaFbox53	1632	543	8.3	59.88
SaFbox54	513	170	6.51	19.62
SaFbox55	1383	460	9.06	50.86
SaFbox56	1335	444	9.56	51.94
SaFbox57	1344	447	7.71	48.81
SaFbox58	1245	414	8.41	47.8
SaFbox59	732	243	5.94	28.1
SaFbox60	1128	375	8.98	43.02
SaFbox61	1131	376	9.35	43.31
SaFbox62	2802	933	5.66	101.47
SaFbox63	1425	474	8.44	54.12
SaFbox64	1047	348	8.78	39.64
SaFbox65	1239	412	9.51	46.32
SaFbox66	981	326	9.75	37.47
SaFbox67	981	326	5.96	36.22
SaFbox68	1218	405	8.78	45.8
SaFbox69	693	230	7.31	25.44
SaFbox70	444	147	8.66	16.93
SaFbox71	666	221	7.86	25.5
SaFbox72	345	114	6.49	12.66
SaFbox73	570	189	10.04	21.89
SaFbox74	1842	613	5.28	67.71
SaFbox75	1317	438	9.45	50.06
SaFbox76	1170	389	8.67	44.45
SaFbox77	1317	438	9.22	50.37
SaFbox78	1254	417	8.32	46.21
SaFbox79	1872	623	9.01	69.53
SaFbox80	1311	436	9.83	48.62
SaFbox81	1164	387	9.65	43.95
SaFbox82	1722	573	7.03	64.03
SaFbox83	1212	403	8.78	45.45
SaFbox84	2802	933	5.66	101.43
SaFbox85	1245	414	9.27	46.49
SaFbox86	1197	398	8.19	46.05
SaFbox87	1149	382	7.92	44.6
SaFbox88	1404	467	7.74	51.34
SaFbox89	840	279	8.87	31.68
SaFbox90	1926	641	8.02	68.77
SaFbox91	1782	593	6.22	67.61
SaFbox92	1092	363	6.18	41.74
SaFbox93	957	318	7.86	36.89
SaFbox94	924	307	7.74	35.53
SaFbox95	1029	342	5.17	38.71
SaFbox96	861	286	9.57	32.42
SaFbox97	1629	542	8.46	59.41
SaFbox98	672	223	8.41	24.61
SaFbox99	2898	965	4.99	110.6
SaFbox100	885	294	6.4	33.25
SaFbox101	1017	338	4.45	38.84
SaFbox102	1518	505	6.37	55.05
SaFbox103	1308	435	5.11	49.68
SaFbox104	1215	404	6.09	45.74
SaFbox105	1464	487	5.14	55.81
SaFbox106	1353	450	5.28	51.57
SaFbox107	921	306	6.79	34.98
SaFbox108	1392	463	8.66	52.79
SaFbox109	1311	436	6.32	49.6
SaFbox110	2043	680	6.15	75.31
SaFbox111	1329	442	4.75	50.91
SaFbox112	543	180	9.7	20.23
SaFbox113	1182	393	7.34	43.74
SaFbox114	2754	917	7.04	98.36
SaFbox115	1389	462	6.49	50.85
SaFbox116	2760	919	6.51	98.54
SaFbox117	1308	435	9.06	48.64
SaFbox118	1257	418	6.55	48.31
SaFbox119	1236	411	7.08	48.16
SaFbox120	1200	399	6.06	45.55
SaFbox121	1197	398	8.29	46.13
SaFbox122	1146	381	7.57	44.35
SaFbox123	1587	528	8.32	58.89
SaFbox124	2187	728	5.81	81.24
SaFbox125	1143	380	7.9	43.85
SaFbox126	1209	402	7.96	44.93
SaFbox127	1800	599	6.32	65.71
SaFbox128	735	244	6.78	27.35
SaFbox129	933	310	9.4	34.45
SaFbox130	891	296	8.65	33.83
SaFbox131	1248	415	6.68	46.82
SaFbox132	1824	607	7.78	66.4
SaFbox133	1266	421	9.29	48.29
SaFbox134	858	285	8.78	32.24
SaFbox135	942	313	9.64	35.46
SaFbox136	1047	348	4.76	39.12
SaFbox137	1395	464	5.48	53.52
SaFbox138	1119	372	8.17	41.97
SaFbox139	1329	442	9.47	51.04
SaFbox140	1236	411	8.5	47.63
SaFbox141	1212	403	7.53	46.14
SaFbox142	1179	392	7.85	44.72
SaFbox143	1350	449	8.15	52.17
SaFbox144	1224	407	8.35	47.89
SaFbox145	1014	337	10.35	37.19
SaFbox146	1068	355	8.91	40.94
SaFbox147	1128	375	7.74	42.43
SaFbox148	1203	400	10.37	44.5
SaFbox149	480	159	8.33	17.96
SaFbox150	1041	346	8.11	38.61
SaFbox151	1269	422	8.57	47.56
SaFbox152	654	217	8.5	24.48
SaFbox153	891	296	7.48	34.1
SaFbox154	1323	440	9.82	49.24
SaFbox155	1149	382	6.25	43.42
SaFbox156	1566	521	8.78	59.74
SaFbox157	951	316	4.43	35.97
SaFbox158	1086	361	5.83	39.73
SaFbox159	1098	365	7.48	42.36
SaFbox160	1314	437	9.53	48.81
SaFbox161	1326	441	4.62	50.4
SaFbox162	1089	362	9.82	40.46
SaFbox163	1872	623	8.87	69.33
SaFbox164	1383	460	9.26	53.58
SaFbox165	1257	418	7.94	48.43
SaFbox166	885	294	7.44	33.43
SaFbox167	1398	465	8.15	50.88
SaFbox168	1350	449	6.05	51.72
SaFbox169	1278	425	4.19	47.24
SaFbox170	909	302	9.4	34.33
SaFbox171	1353	450	6.97	50.85
SaFbox172	534	177	9.88	19.79
SaFbox173	1902	633	7.64	67.46
SaFbox174	1740	579	9.68	67.14
SaFbox175	747	248	6.99	27.66
SaFbox176	1134	377	4.27	42.54
SaFbox177	1269	422	8.78	47.69
SaFbox178	804	267	5.95	30.17
SaFbox179	1125	374	5.2	42.12
SaFbox180	1395	464	6.66	53.11
SaFbox181	798	265	6.64	30.34
SaFbox182	507	168	9.47	19.03
SaFbox183	915	304	5.87	35.08
SaFbox184	1230	409	6.89	46.66
SaFbox185	1305	434	7.95	49.47
SaFbox186	894	297	7.81	32.88
SaFbox187	1044	347	8.83	39.74
SaFbox188	1002	333	8.58	38.17
SaFbox189	1191	396	7.29	45.62
SaFbox190	249	82	10.66	9.17
SaFbox191	1233	410	8.73	47.44
SaFbox192	663	220	6.02	25.25
SaFbox193	402	134	9.77	15.67

## Sheet: Table S3
Supplemental table S3 All of SaFbox' conserved domain were predicted by online website (http://pfam.xfam.org/)
gene id	first domain	other domain
SaFbpx1	F-box
SaFbpx2	F-box
fSaFbpx3	F-box	FBL
SaFbpx4	F-box
SaFbpx5	F-box	FBT
SaFbpx6	F-box	DUF3223
SaFbpx7	F-box
SaFbpx8	F-box
SaFbpx9	F-box	FBW
SaFbpx10	F-box	FBK
SaFbpx11	F-box	FBT
SaFbpx12	F-box
SaFbpx13	F-box	FBW
SaFbpx14	F-box
SaFbpx15	F-box
SaFbpx16	F-box	FBT
SaFbpx17	F-box
SaFbpx18	F-box	FBP
SaFbpx19	F-box
SaFbpx20	F-box	FBP
SaFbpx21	F-box
SaFbpx22	F-box	FBT
SaFbpx23	F-box
SaFbpx24	F-box
SaFbpx25	F-box	TF
SaFbpx26	F-box	FBA
SaFbpx27	F-box
SaFbpx28	F-box
SaFbpx29	F-box	FBP
SaFbpx30	F-box	PAS
SaFbpx31	F-box	FBT
SaFbpx32	F-box
SaFbpx33	F-box
SaFbpx34	F-box
SaFbpx35	F-box	FBA
SaFbpx36	F-box	FBA
SaFbpx37	F-box	FBA
SaFbpx38	F-box	FBA
SaFbpx39	F-box	FBA
SaFbpx40	F-box	FBP
SaFbpx41	F-box	FBL
SaFbpx42	F-box
SaFbpx43	F-box	FBK
SaFbpx44	F-box
SaFbpx45	F-box
SaFbpx46	F-box
SaFbpx47	F-box
SaFbpx48	F-box	TF
SaFbpx49	F-box	FBK
SaFbpx50	F-box	FBA
SaFbpx51	F-box	TF
SaFbpx52	F-box	FBT
SaFbpx53	F-box	FBL
SaFbpx54	F-box
SaFbpx55	F-box	ACTIN
SaFbpx56	F-box
SaFbpx57	F-box
SaFbpx58	F-box	FBA
SaFbpx59	F-box	FBA
SaFbpx60	F-box
SaFbpx61	F-box
SaFbpx62	F-box
SaFbpx63	F-box
SaFbpx64	F-box
SaFbpx65	F-box	FBT
SaFbpx66	F-box
SaFbpx67	F-box
SaFbpx68	F-box	FBT
SaFbpx69	F-box
SaFbpx70	F-box
SaFbpx71	F-box
SaFbpx72	F-box
SaFbpx73	F-box
SaFbpx74	F-box	TF
SaFbpx75	F-box
SaFbpx76	F-box	FBA
SaFbpx77	F-box
SaFbpx78	F-box	FBK
SaFbpx79	F-box
SaFbpx80	F-box	FBT
SaFbpx81	F-box	FBT
SaFbpx82	F-box	TF
SaFbpx83	F-box	FBT
SaFbpx84	F-box
SaFbpx85	F-box	FBT
SaFbpx86	F-box	FBA
SaFbpx87	F-box
SaFbpx88	F-box
SaFbpx89	F-box	FBP
SaFbpx90	F-box	FBL
SaFbpx91	F-box	TF
SaFbpx92	F-box	DUF295
SaFbpx93	F-box
SaFbpx94	F-box
SaFbpx95	F-box
SaFbpx96	F-box	FBP
SaFbpx97	F-box	FBL
SaFbpx98	F-box	FBL
SaFbpx99	F-box	CUPIN
SaFbpx100	F-box	FBP
SaFbpx101	F-box
SaFbpx102	F-box
SaFbpx103	F-box
SaFbpx104	F-box
SaFbpx105	F-box
SaFbpx106	F-box
SaFbpx107	F-box
SaFbpx108	F-box
SaFbpx109	F-box
SaFbpx110	F-box	FBK
SaFbpx111	F-box
SaFbpx112	F-box
SaFbpx113	F-box	FBL
SaFbpx114	F-box	ARM
SaFbpx115	F-box	FBL
SaFbpx116	F-box	ARM
SaFbpx117	F-box	FBT
SaFbpx118	F-box
SaFbpx119	F-box
SaFbpx120	F-box
SaFbpx121	F-box
SaFbpx122	F-box
SaFbpx123	F-box
SaFbpx124	F-box
SaFbpx125	F-box	FBA
SaFbpx126	F-box	FBK
SaFbpx127	F-box
SaFbpx128	F-box
SaFbpx129	F-box	ZF-MYND
SaFbpx130	F-box
SaFbpx131	F-box
SaFbpx132	F-box	FBL
SaFbpx133	F-box
SaFbpx134	F-box	FBP
SaFbpx135	F-box
SaFbpx136	F-box
SaFbpx137	F-box	FBD
SaFbpx138	F-box
SaFbpx139	F-box
SaFbpx140	F-box	FBA
SaFbpx141	F-box
SaFbpx142	F-box	FBA
SaFbpx143	F-box
SaFbpx144	F-box
SaFbpx145	F-box	SEL
SaFbpx146	F-box
SaFbpx147	F-box
SaFbpx148	F-box	FBT
SaFbpx149	F-box
SaFbpx150	F-box	FBK
SaFbpx151	F-box
SaFbpx152	F-box
SaFbpx153	F-box
SaFbpx154	F-box	FBT
SaFbpx155	F-box
SaFbpx156	F-box	FBD
SaFbpx157	F-box
SaFbpx158	F-box	FBK
SaFbpx159	F-box
SaFbpx160	F-box	FBT
SaFbpx161	F-box
SaFbpx162	F-box	FBT
SaFbpx163	F-box
SaFbpx164	F-box
SaFbpx165	F-box	FBA
SaFbpx166	F-box	FBP
SaFbpx167	F-box	FBK
SaFbpx168	F-box
SaFbpx169	F-box
SaFbpx170	F-box
SaFbpx171	F-box
SaFbpx172	F-box
SaFbpx173	F-box	FBL
SaFbpx174	F-box
SaFbpx175	F-box	LYSM
SaFbpx176	F-box
SaFbpx177	F-box
SaFbpx178	F-box	FBP
SaFbpx179	F-box
SaFbpx180	F-box
SaFbpx181	F-box
SaFbpx182	F-box
SaFbpx183	F-box
SaFbpx184	F-box	FBA
SaFbpx185	F-box
SaFbpx186	F-box	FBL
SaFbpx187	F-box
SaFbpx188	F-box
SaFbpx189	F-box	FBA
SaFbpx190	F-box
SaFbpx191	F-box	FBA
SaFbpx192	F-box
SaFbpx193	F-box

## Sheet: Table S4
Supplemental table S4 the sequence of SaFbox’ promoter
gene id	sequence of promoter
SaFbox1	ATTAATTTATAGCTAATGTTGGTATTCAGGCTTCAATAACATTGTTAGTTATGATTAAGTTTTGTTATACAGGGATTTCAATTTTTTAGAGATGAGTACGGGAAGGAAGAAGATTTACAGAGAAAGATAAGATAGATTGAGCGACTTACCGGACAATGTTATAGATAATATTATGAAGTTTCTACCACTGCAGTATGCAGTGAGGACTAGTGTGTTATCGACTAAGTGGAGGTTTATCTGGACTAGGAAGGAAAATTTGGTGCTTGACCGAGATTTTTTTATAAATCTTGACAGTTTTATGATGTACCAAGTGTCGGATTATATGGCTATTGTGACAAATGTTCTCTTATCTCACAAAGGTCGGATTCGTGAATTTTATCTGTATGTTCCTGGTTTTAA…
SaFbox2	AATTTTTTGGTGCTGTTCCGAATGTTGAAGATATTAATGTAAACGGCTACGTCCTTTCGGTAAGCTCTACAATTTTTCTCCTTTCAAATCTTGTAATTTTAAAAAAAAATCGGTTTTATTTATGCATTTGAACTCATTTTTCTTTTAAAGCAATGGGAGGAGCAAGATATTCCGGAAAGGTTGCCAGACCCGCTCAAGAATCACCAGAAGTTTATCATACATGATTTGGACATGTACTCCGCAAGACAGATTCATTCCATGCTATGCCTTATTAAGAGCTCGCCAAATTTACACACCCTGCATATTTCGGTAAGAAAATCTGGACAATGACATCATATTTCATTAGACTTTGACGGCTGATTTTCTAATGTAATTTTTTTTGCATCATTACTTGCTGTA…
SaFbox3	TAGGGACAAACTGTCCGATCCCGCCTGGTGGTAACTACACTTACAAAATGCAAGCCAAGGATCAAATTGGAACCTTCTTCTACTTCCCATCTACTGAATTTCACAAGGCTGCCGGCGGCTTCGGTATCATCAAGGTCCTCAGTAGGCCGCAAATTCCGGTGCCCTTTGATCCCCCGGCCGGAGAATTCAACTTCGCCGTCGGAGATTGGTACAAAGCGGATCATACTGTAAGTGACTTTTATATATCATTTTCCTAGCGCTTCCATTCAAATTCCCCCCCGACTGTCAATTCACCAAAATACCCTCGTAACTGTCTGTTCACAAAATGTTTTTCATGGTCAACATAGTAAATTATGTTGTTTCAGTGTCAGTACTGTGTGACATTCGATGTGTTCTGCA…
SaFbox4	CGACTAGAGCTTCCAAAGTCCAAGTTCAAAAGAAGTATATCCGCTGAAGGGCTTAATCTGTTACAAGGAGTCCTGGACAGTAGCGTTTAAAAATTCCCATTATCATAGTTAAAAGTCACAAACAGATGCTTCCAGTTTATTCCGAGGTAGACACTCATTCTTTGCTACCTATCCGTTGTATGTTTACAGGACTGGGCAGCTCATTTGGATTCATGTTGGTCACTTGGGATGCTGCCGTTTCCGTAGATGTAATGCCCACATTTATAGATTTTTGTTCTATAGCAGATGTCCGCAGAGAACAGGATCACGGTTTTGAGTCATGGTGAGGATTAGAGATAGCAAGATAAACAACCAGATGATGCAGATATCTGCAAGAATGACAGCATTAACAGGCGTCAT…
SaFbox5	AAAATTAATACATATTTTTGTCGGTAAAATGTTGTTAGGTGTATCAGATCTTAAACCTATTACAAGTGTGTTATTGGGTTCCTTTTATAGGCAGCCCATTTATATGGGAAGTTTGATTAGGGCAAGAGCTTTTGAGAGAATCACTTACGCTTCGTTTGGATGTGGGAAAATTGAAAGAAAAGAAAATTTTAAAGAAAAGTTTAATGAATACCATGAATGACTGAATGTGAACACGTTCACTGTGTTATTGAGTTTCTTACAATGTATTATCTCGAATCTTCTACATTTTAAGAAATATTAAATCAATCATCATTAAAAATTGGGTTTGAAAATGGGTTTATTCTTGAAAACCATCTTTAAAAATAGTCATTTCACAAAAACCACCTTTAAGTTTCAAAT…
SaFbox6	TCGATCGTTCAGAAGTTTTGATAAAACCCTAGACAGTTTCAAAATTGGGATATGCGTTTATTTATTGATTCTCCATGATTCTGAATTATTTATATGGGCCGTTCATTGGGCCAACCAATGTTAAGATAGTTGAAGTCGTGTTCAGGACACGTGAAGTATCGGAAGAGCAGCGTGGATGGCGTGACGTCTCGGAAGAGCGGCGTGGATCGCGTGAAGATGCATTGGAGGGAAGAAAGTTCCTTTTAAACTTTATGTTATTTATTTTACAGTCCCTGTATTTTTGTTTTGAGTCAGTTTGTATCCTAGTTTTAAACTGTGTCGTTTCGAGTCTGTTTATAAGCGTCTGTACCGCGTTCCTCTTTCATTCTGTAATTCGAAAATCAAATTTCCAATTCGCAA…
SaFbox7	TTCTATGTTCATATTCTTCTACTCTGGCAGGAGTACTCTGACATTCTCATCTCCATCCTCATAAGTAAAACGAGTCAACGCATCGAAATTGCCCTCCTGAACCATTGTGGCTTGAAGATTTGTTCTGTAAGATTTGACTAGCATTCAATACCACTGTACTTCCAAAAGTACTAACTCTATACACGTACAAAACACAAATTTAACATTAGGTTATAGTAAAAAACAGAGAAATGGAGCATGAACTTACGGAATATCAATTGAAGCTTTAACACGCTTAATTCTCAAATCTTGTTCCTCCGCGGTCTCTCTTTCCACCGTCCTAGAAGATCCACCAATCAAAAACTGCAACTTTCCAAGACTCCCTTCGCTACAAGCTGACGCACCACTACTACTAGTACC…
SaFbox8	TTCGCTTCGTGCCTTCGTCTTTTTCTTGTGCATTTCTCTTTGTTTATGGTTGTAGCGAATGGAGAGATGACACGTGTACGTTGCCGATGGTAATTAGTAGCAAATCCGCACGCGTTTCATGATCACTCTTTTTTCATTTTCATTTTCTCTTTCGCAAAGTTAGGTTAGCAGGTGCAGGTCTCCTTGTCTCTGTTTGGGTAGGTGGTCTTGAGTTGAAATTTTAATAAAAATTTATTAAAATGATTTTTTAATATAAAAAGCCCCAGCGAAAAAATAAAATAAATCAGATTGTCTGGTGCAGTGTTTGGAATCTGAGTCCGTCTAATTAAATCATTTTGTAATATAAAAATTCATTAAAATGATTTTTTGGTACATATATGTTGGAAATTTGTGAAGAAA…
SaFbox9	TTAGTATATACAAATTACAACATATAAGAATCTGAATTCGAAGAATCTGATGCACAAACTCGTACGCAAACTGACTACTGCTAAGGCTAGTCTGAAACAAACAAATCGATATCAGTCGGCAAATTCGCCGATATTGAATAGAAATCGGAAACCCTAAATCGCACGATCGGCGACAATCAGTGAAACGAAGAAAACAAAACTATGAGAAGATGGCTAAAGAGTCTGAATTAAACCGCCGGCTTCGAATTAGGGTTTGGAGGAGGAAGGAACAATATCCAGACGCTGCGGAGTCATCGACTGATCGACGTACTACTTGGACCGCCCGTTTGTAGTGCAGCGTTATTAAACTCGATTTGGCCCGGCGGGTCGACGGTTGAACCGTAACTCAAATGGTTTGTC…
SaFbox10	TCTCTCTCTAATCTTTTCTCTGTAAAGAGAAGATTACTAACGGCCCTCCGTTTTGTGGTTCTGCCAATCGGATTGATCGATCTCGGCCGTTGAAGGTTGGAGATGGGATTGGGGTAAGAGTGGAAGGTTGATTTTGTAACTGGGCCGGATTATAGGGTAGTTGGAAGTGGGTCATAATTGATGTGGGCCTGAGAACATTACGTCGACGGTAGTGTAATGTGCTTAATAGTAATCAGTCATTGCACTTCATTGTATAAAACGATGGCGTCTTAAGAATAGCAGCCTTACGTGTTCACAAAAGTCAAACCAAATGGTCTACGGTGAATTACTTGACAGAGGTCAGACGGAGAAGATGGAAGGGGGAGCGAGCGAACGACCGACCGACCGACCGACCGACCG…
SaFbox11	AGTTTTAAATGGTGAAATCAAAATTTGATAACTTTTTTCGATGTTTTTTTTTTGATTGCGTTGTGGGCATTGCCCTAAAACAAAAACAGAACAGCGAAAAAGACAGAAGAAAGCCAAGGATAGCTAAGCTAAGGTTAAGCCAAAAAGATCAGGATATGCAGGCAAAGGTATTTCATTAAAAAATCGAAGGTTCCTTGAATTTCATTGAACAGCATTTTCCTTAGACTTGAAATCACTCTTTTCTAGACTCAAACCTTAGCTAAGAATCCTGATTAAGTCACTCTTGATTACATAAAGGGACGCTGTTATTCGACTTCCAAGACCATGATTCCATCCTTGATTTTTTTACAAGACAATTGTGTTCTTTGAGGGTGTGAAACAGATTCCAATCCGGGTTCT…
SaFbox12	TTCTAAAGTGTAAATGTATGATAAACTTGTGCTTTTATCTCATTGTCTTCAATATTTTACGTATAAGTTAGTTTATTACACTTCCATTAATGCATCTCATAGCCTAAATGATGTTGTGTTGGTTGTTTCTCAGACTGTTTTCGCCACTGATGTGCAATCTCGCAACTTCTTACAGCTCCCGAAACCTGTAGGGGTTGACTTCCGTGCCTCGTAAGTATACACAACACAGCTTTTTCTTAAATATTTATAAGTTTGGATGAGGATGTCAATTTTTTTTATTGCTATGACCAATGTACATCTTGAAAGAAGTAGCCCCAAGGATTCGACAAATAGCTCATGCAGTTGATCCCACTTGTAAAATGAAAACTTCCTTTTACTCATCAGGGGAGTTGTATGTTT…
SaFbox13	CTTATAAAATAAATTTAAAGATAGATAATGGATGCTTGACGATTGTATTCGGTTGTTCGACTTACGGGATTTAGGTAATCAATTTTATTTAACAATAATCTTATTATAATGGACACTCAGCTTGAGTAATTACGGTTGCAGGTGGTACATTAGTTGAGGAGTTGATCAAAAGAATCCTCCTCAAAATCTCGATGAAGTTGTATACCGTTTGAGGATGACTTGTGCTTGTTATTAAGTAGATATACGGAATATACTCTAATTTGAGTGGGAGAATATCCCTTACTATAAAAATATTTTTGCAAATTTCCGCTCTCGATTTTAATCTCATTTTTTCGTTTTCCCACATTTTCCAAACCCTAGAAATCCCTCCATAAACTCAAAAATTTTCCCCTCCAAATA…
SaFbox14	AAAACATATCTGCCACAAAAGTGAAAATAAAGAACACAATAAAATGACAATATGAATGAAGAATGAACATTTACTTTTTCTATAATTAGAGTACAAAACTACTTACTCTTCTTCGATTTTAGCTTTCTCCAGCCACTGCACGAATGCCCAAGGTCTATTCAAGACAACATATCCCTGTATGCGGTTGCAAAAGTTGTAAATAATTATTTTAATACACTAAAAAAAGCTCATTCGCATCAGTTATGACATTCTCAAAAAAAAACCTCACCCGATCAAGACCTGAAGGAAGAGGATCAACCACAACAGTAGGAATCTCATCCATCAAATTATCAGCTTTCCCCGAATGCAAAATCCTAGTAAACCCACCCATCTCAGACCCAGGCATATCCTTCATTTTCT…
SaFbox15	TAAAAATAGGAATCTAGGGTTTTCAGTGATGATATAGATGAGCGAAGCGGGACAGAAGGGAACCTTTCGCGCGCCGGTTAATCTAGATTAATAATGCTAATTACTTTTTTGATTCCCTTAATAAATTTTTTTTTGATGGAAAATTCCCTTAATAAATATTAAACCTTAATTTTTTAATAAATATTTAATCATCATTTTATGTAAATAATGAGAATAATATGTTATTTATTAGAAGTATCGACTAATTGTGTGACCGTTGTTAAGCTATTCAGTGGATTATTGTGATTCGTCGCCATTTAGTTTGACCATCATTGACTATGGAGTCGTGCATGGAGCCATGTACATATAATATTGCAAAAACATTTTGAGATTAGGGGAATATAGTTTTTATAATATTCA…
SaFbox16	TGATTATTATAAATGAATTTATATATTTGCATTAATAGAAAAGAATCACAATTCACTTATTATCAGACGATCAATATCTATTTATAGTTTATTTATTAAAAATTAATTTTCACCATATCATTTCCATATTTTCCCTATTAGATAATATGCTAATTGGACCTCCTTTTTGTGTAAAAATATTTTTAAAACCATATCGTTTTTAAAAATATATGAAATGCATGCAACATATATATAAAAGTATAATCTAATCGATTCAGGTAAATATTTCTGTATTACAAATTCTTTTACTATACATGGAGTATATAAGTTGTGATGCTTCAGCTACTCTATTCTGTCTTGTCCAGTATTTTGACTATTTTCATTTCATTATACTGATATTATGCTATTTATTAAGTATAT…
SaFbox17	TTGCGTCACTCGGTTTCTTTTTCAGGAATCATAAGTTTCAAATTTTACATTTAATTGTTAGGGTTAGGATTTAATAAATTCCACCATTTAATTCCATTTAATTGTTATTTTCTTTTGTTACCGGTAGTTTGTTGCTTTGGAGGTCTTTTCTTCCTTCTATCCTAGACGAGTAGGTTTTTCCTTCCTCCCGCTCATAGGCGTGGGTCTTTTCTTCTTCCGTGTTTTCCGAGTCGATGAGACTTATCGTATTCTATGAAGATGCCGTCGAGTTATAGTGGATGCGCCGCTTGAATGTCATGCCGAGAAATGACTTTCATAGAGTATCGGTGAAGTTGCCGAAGACTGACCTGAATTTGAAATGAAAATTATGTACTAAATATAAATTAGAAATGTTATTTA…
SaFbox18	AACGGAATATAATCATCAGATTGGCGCACGCACACACAAACAAACACTCACCAATTCACCATCATCATCAAAGTAGCAACTGAAGTAAATAAACTACCAAAGAATCCGACAAAAATGAAAAAGATCACAACATTACCAAGTCCCTTCCATTCGAAATTTTTATGAAATAGACAAGAATCTTTTCTACAGGTTCACGCACACACATAATTACCAAAGCTTAAATTCACACATACCAGGCACAAACTCATAGTGGATTGGATCTAATAAAGCAAAAGCAAAAGCAAAAATACCAGAAAATCGAAACTAAAAAAATCAGCAAAAAAATTCAACCTTTCTTTTCCAGCAAAGCTTTCCCCAACACAAGCTTCAAAATCTCCATTCCCAATCTGCTGATTGTCA…
SaFbox19	TTATTAAGATTAAAATATTATTTTTAATTAAAATAATATATAAACTTATTTAAAAATAGGGTTAAGATTATTTAGATTTAATTGTAATTATTAATTAATTTTAAATAAATTGTACGAAATTACATACTTCCCTTACAAGTTTAATGCATAAGCAACTACTTTTATGGAGTATCATTAAAGTATGTTTTTTGACTTTCGAATTAAATTAAAGCATGTTGTTGGAATGCTATTCAAGTCAATAAATAATGTGGTTTTGCGACATATTCATTCATTTCAGTAGGACCATAAATATTCTTAGATGAATTTGATGTTCTAGATTTATATATCGTTGGATGAGTGGATGCAAATGATGATTCACTAGTGCATCAAATTAAGGTACACACATTAATATGCTTTTTA…
SaFbox20	GCTGCTGCTCCTGTACCAAAACCGCAAACTGCTCCCTCAGCTTCGAATGACTCGCTTCCAAGCTCTGAAATCGATCCACTAGCACTCGATACATGACGCTCTGATCTCCTTCTCCTCCTCCGTCGTCTCCGCCGCCGTACATCGTCGTCGTAGTTTTATCGTTCGCCGGAGATTGGACCTCGTGAAGCGTGCCAATTTGGCAAATTGAATCGATTTCTTCTTCATCGCTTGCTCTACCACTCCAAAATAGTCACCGCTCGATTTTTTTATCGATTAAAATTATTGTAGCCGTGGGTCGTCTTAACTTCCGACACGTGTCATGCTTCGATCTGCACTCGACGGGTGTTATGAGGGCATAAGTGGAAATGGTGTACTAAAAGGCTGGTAAATCGTACGAAT…
SaFbox21	TTATTTGCAAAACAAACCCCCTTTAACAAAGGCGGTTTGATTAAAAATCGAAAAAATGACACGCGGCTTACTACTATGATTTGTTCGGAGGTAAAATGTGACGTGGAGCAACTCGCCTTTGTCAATGGCGGGTTGGTTAAAAGTGGGCATTTTTCAAAGAAAACTCAAACCATGGGCATTTTTGAAACCCAAAACTCAAAAGTGGGTATTTTTTAAAAAATTCCAGCAAAATAGTAAATAAGGGATAAAATTCTGCTGTTCTGATAATATAATACCGTTGACTTATTCAGCATGGAAACGCAGAATAAAATAATGTATACACCTGACAATAAACCAAATAAAACTAACCTTTTCCTTCCTTTTCAAATCTGCTTCCCATGCAGCAAGTTCCCTCTGTTT…
SaFbox22	TTTGTCTTTAATTTTGGATTTATTTATTAGATCAATATTTTTTTCTAATACTCTTATTACATTATAATAATTTACATTTGTTTACCTTCTATGTATATTCACAATAAAAAAATTATTATTAACCACCGGTAACTATTGTAATTTTCAAATCAACCACCGTATTCATCTATCGTTCTTGAAATCAACCACCTCTACGTTTTCAAAATTTTCTATATACCACCTCAAAGTTTTCAAATTATTCCAAATACCACCTACGCCGACGACGGTGGAAGGTTTCGAATAGAAATCGTCGAAGTCTTAGATTCTGTAATTGGGGAAGACTGTTGCTACATTCAGATCTAGGTTAACACATCGAAGTTTAGGAGTGTGATTAGCATCGATGAGGAAATGAATGGTAAT…
SaFbox23	TTTTGAATGAAGCCGGAAATTAGAAGTTGTTAGCTAGGGTTTTATATTTTATATAGCTAGGAGGACTCTAAGAGGAATGAATGACAGTTTAAAATAAATAAATAAAAATGAAAAATTGAACGTGTATCTCTTTTTTTCTTGGGAAAAGTACGTTTTGATGGCCCGAACTATTACTATTTTCCCAATTACAGTCCGAACTAACAATTTTGACACTTTATGTATATTTTTAAATTTTTACTACATGATTTTCGATCGAAACAATTGATTTAAAATTATAAAAATTATTATCAAGCTAGTCTTTTTATAAAGTTTTGAGTCTATTGGCATTTTCATTCAAAAAAATAAACTTTCATAAGTTTTAAATTTTAAAATATACCTAAAGTGTCAAAATTGGTAGTT…
SaFbox24	TTTTTATATCTATGATGATGATCCTTCTCTCAAGTGTACTTAGGAGAGAGAGAGAGAAGTGAAAAGCCTGATAGTTGTGGTGGTGATTTGTATAAACAAGTGCATGTGTGTTCACTATATATAAACTCAATTCAGAGTTTGGTAACTACACTACTAGTAACACTTACTACAATCAAATCATGGTTGTCAAGTGGACAGAGTCGAGTCGGATAGTGTAGATTCTAGTCTTGACCCGGACGGGGCAGGCCAGCCCGACCCGCTTTTTTTATGGGCGGATATGGACACACATTTCGGCCCAATCGGGCTGATCGATACGCCCGCAAACCCGTTCAAAAAATAATATATTGTATTTTAATAATTTAAATATACGAAATGTGAAAAAATATGATAACTATTTAA…
SaFbox25	GAATTGGATTTTATTTCATAAATCGAATAATTTCATTTTTTTAATTAAAATGACAGTTAGTATGTTAAATGTTATTGTCAAGAGAGACGTGTTGAATAGATCAAAGAATCATTTCTTGCAATTGAAATTACCAAAATACCCTCCAAATTCATCAAAACTTCAAGTTTTAGAACATTATAATGAATTGACATATAAAACTATCAAAAAAACTCCTAACTTATTTTTATCGTTTACAAATGATAAACATATATTTTGATAAATATGATGAGTTAGAAGCAATTTTTTCTTACAGAGTAAATTTTTAGAAACAATAACATAGTTGACAATTTATATCATACTAGTAGTACTTTGGTAAGGTTGGATTATCAAATTCTATTATAAACCTTATGATAAAAAAAA…
SaFbox26	GCAAAGATAGCTAATTTCGGATTAGCTAAATCAGGTTGCAATGCTATCACAATGCACATAGTTGGAACACAAGGCTACATATCACCTGAATATTTATCCGACGGAATAATCTCTACAAAAATGGATGTATTTGCGTTCGGGGTAATTTTACTAGAGCTGGTTTCAGGTAAAGAAGCGATTGATTCGGATGGAAATGTGTTATGGGCGAGTGTGGGTAAAGTCGCGGACAGTAAAGAAGATGGGAAGGAACGAGCTTTGATTAGGTTCATGGATGAATCATTGTTGGAAGAGACATGTTCTATGGATGGTGTTATGAATGTTGTGAATGTTGCGACTGCTTGCTTGCATAAAGATCCAACAAGACGGCCGACAATGGTGGATATTGTGTATGCATTATGT…
SaFbox27	TATTTATTATCTTGCTTCATATTCAACCCTTTCACAAATCACACCTAGATTTATAAACTTGGTGATTCATCATCAAGCAACCTCTATTTAATCAAACAATTATCTGTCCTGACTTCTGACTGTGGATCCAATGTCATATAATTGTCCAGAGTCCGCAAAGGGATGCATCTAAAAAGACAAGAAATCATGAGCTTAGATGAATGCTATGGATGTTGGATAAGGATAACATAAATTTATTATCACCATCAGCAATCAATCAACTTTTAATAATACCAATATGCAACTGTTGCTCTTCATGACATGTTTCATATACTTGTTAATCATATCTTAGGTCGGTCATCATTACTAAACTAACCACTTCGATTAAGACATGTTTATAAAGATCAGCCCAGAACCAGA…
SaFbox28	GTACCCACATTCCGTCGACCGGTTCGCAGCCTCAGCGCCTCCGCCTCGCTGTTAAACCACTACACGCACGGTCGCTAAAGATCAATGCTAGCGGTTTGAGTGGCGACAGAGTACTTAGCTACAACAATGGAGGATTACATACACCATTGAATATCATATCTCCAACTGGAATCAAACTAGCCACTCTTCTTCGCGAAAAGGATTACAAGTACTTTGTCTCCGCCTTCGAACGCCAGTTGCGTCGGATCAGCAATCAATGTAAAGATCCTAATGAAGCCAATACAGAGCAGTGCATGTCTGAGGTTGAAGAAGCAATGTACATGTTAATCTGTCGTATGTTTTTCGATTCAGGTGTCCACATGTTGCCTAGAATCTCCGATTGTATAGTCGAAGGTCGAC…
SaFbox29	ACACTCAGGTGCACAAGTACCCATCACTCTGGAAGAAACATTGAACTTATTTTCACCACTTGCACTAAGCTTTGCAAGTCCAAAATCTGATAGTTTTGGATTAAATTCCTCATCAAGTATAACATTCGACGCCTTGAAATCGCGGTATAGCACCGGTGGATTCGCCTTATCGTGTAGATATTCCAAACCTTTTGCTGTTCCAGTAGCAATTTTCATTCTTGTGTACCAGTCCAGTGTCTCCTGCTCAGGTTCAATATCTTTAAAAAAAAATTGTAAAATTAACAAGTTAGTTATAAAACTGCATCGGATAATTTCAGAATCATTTATCAGTCATGAATTGAAGTTCCTGTTTTTACCGAAAAGGCGATCTTCAAGGCGGCCACCGGTCAGAAACTCATG…
SaFbox30	TCTGATAACAAGATCAACGAAAAGTAATTTTTATATTTTTTTACTAAAACCCAAATTGTAATGGACAATCAACGGAAAAACAACGATAAGTGCCGTTGTTTTTCTGTTGATAAAGTCAACGGAAATATATATATGAAAAATATATCATAATGATATTAAAAAGACAATGGAAAATGTACCGTTGAGTGTTGACATCGTCCAACAGAAACAACGTCAACTGTTTTTTTGTACAAAATTTGTAGTGTGCGTATGTATAGGCAGTGGCGGATCCAGTTTGGAGAGGAAACTGTAGCTTTCCTTATAGTGGGAGAATCCAATCCTATTCCATTTGTGTTGCTAGTTTACAAAAAAGAAAAGCATTCCAGCAGCTGACGAATTATGCTCCACAGTGCCCATCGA…
SaFbox31	CGTCGATGCGAATTTCACGGATCATTATTTAAAGGCCACTCGACTCGTGTCTCGTCTCCTCGACACCAACTGCCCAACCCAAACCCACTTAACTATTCACTTGTAAATAAAATCAGATTCGTATACGGCTTCAAAGTTCAAAGTGTTGTAAGGAATATAAGATTTTATTTAAACAAAAAATTATGATATCATTTTATAATATACATTTTTAATTTGGCTGCCAAGTATCAGATTTGAGTTGAGCATTAAGGGTGAGTTTTTTTCGACTTAAAAACTCAGACTCGACTTAAATCGGATCGAGTCAACTCATTTCGACTCGACTTATATTATCTCTGGCCGACTTAACTTAAATCGACTCGAATCATTTCGACTCGACTTAGAAACTCGAAAATTGAGTCA…
SaFbox32	TGTTAACAACTTTAACTCATTCAAGTCTCCAGTGATCAAAATCCATCGATAACGAGCTCCTACGCAAGTCATAACCAAACTCTAACAAGTGATGAAAATCCACTAAAATTAAATATGCAACTAACAAGAATTGCTCAGCAAGTTGACCTCAAAATCTTCAACTTCAATTGTCAAGCACGAGACCTTTAAAAGCCCTTACTGTTTCATTACCAGATGCATAATACTTATTGAATTCAAAACGACAACCTTAAAAAGACAAACGACAGCTCAGTGAACGATGACAGACACGGCACAGTCCCCACAGCAAAAAAAAAAAAAAAAACTTCTCCAGATCCGAACCCCAATTTCCCAAAAACCAAAACCCTACTTGGGAAAACAACAAAAAGGTTCAATCTTTCA…
SaFbox33	ACTGCGTACCATCAAAGACATCAATTCCTTTTACAACCTGCAAAAACAGAAAACACAACCCGCATCAGGAACAACACTATCCCAAACCATAACCCTAACACAACAAGAACAGAACTCAAATTCACTCATCAACTTCAAAACCAGTAAGTAAATCAAATCCGTCACTGATTCCAAACAACAGCAACAATAATAGCGAATTGAAACCACCTCTGAGTAACGGAAGTAGTGTCAACTGCAATCGAAGACGCCTTAGGTTGCTTGGATGAATGAGGAGAGGGCTGCGTAGTAGGCGGTCGATGTCCGACGGACGAATAGTCTGTTGCTGAATTTGATCGCATCTCCATCGGAAGCAATCGGGATTGATTACTCCGATCGGAAGTAACAATTAGCGCAAGGATG…
SaFbox34	GTATCACTTCAACTTAATGAAAATATGGAAATTACCAGTCATTTATATAGATGGGGAAATTGTCATTTTTCGAGCTATTTGGGGATTGCATGTTAGGACCTTCGTGGAATTTGATTCAAATTGCAGGAATGCATGCAGCACTTTGGGTTTTTGAGGTATAGAATGGCAGCTTTAGAACAATTGTGTAATTTACATTACAATGCATTACAAATGTCCATGGTGCTAGATTAGAAGGAGATTCTTGGTTTTGCTATGGTACCGACTCGATTGTTGTGGATCTATCATGGATTTGGACCTAACTATTTACATCTCAACTTTGGCTGCATAACAAATCCTATGCTGTGGATTTGTTCTTTTCCTACCATTGGAGCAACTGCTATTAGTGTTCTTCTGCTCCGT…
SaFbox35	TGGAACGACTAGGGTTAGGCCGGAGAATAAATAAACAAAAACAACTGACCGAACATTATTTGACATATATGGGCCGAAGCCCGATTCACCATTACCAATTTTAAATAAAAAGAGAGTTTGGGTAAAATGATAATTTTTGTAGAGTGTGTGGGGTGAGAATAATGAGGTCCGACTAGAATGACCCTGTAAATTTCAATCGCAACGTAGCGTTTTAATCAAATAAAAAAAATTTAAAAAAAAGAAAAGAAAAAAATGTGGATGAAATGTAGCGTTGCGTTTCCACGGCGTGTCCCAATCCCAAGTCATGAGTCCTCGCCGGTTTGCCCTAGCAAGCATTGACCGCTTCCGAAAAGTTATCTTCAATCTGAAATTTTAAACCCTATTTAGTCGACTGCTAAA…
SaFbox36	TGTCTTGCCTCAAACAATTAACATATATAACAATCGGAGCCAAGAAGTGTTGATTTATATATATGACACCCGTATTCTCATGTGTTATGTTTAGTGTAATTGTTGAGGAGTTTGTCTTACGATACATGAGGAACTTCTGTCTCGCCGAGTGAAGTTTCACTGTCTTACATTTAGTAGGAGCTATACAATATCTATTCACGAAACTCACTAATTTTTAAACTTTTATTATGGCCATACTGACTCATCACAATGCATCCCTTCTATTGATAAGCTACGATCGAGTAACTGAAGTATAATATTATATGTAGGTTTTAGTTTATATGCATTAATTCATTTCTTTTACACTAGTACTTCGCAGAATCACAACAAATGCGCAGATCCACTGTTATTTTCATTCAT…
SaFbox37	GACCCCCCTAGAACCGTATAAGAAGGTTTCCCTTCGTACGGCTCAAGAAAAAATGATTCGAAATTCTATAATTTAATTTGAATGTCAAGTAGATCCCTAAAATCATTAAACAAATACAATCAAAAAAACGCCCTTTCTCTTTCTTGTTTCGAAAAAAAAAAACAAAAAAGGCATTCGTCCTCATAACTCAAGTTAGATAACTCTCAAAAATAATGACCTTAGGCATTTTCGTTATTGAGCGGTCTCTAACCACTTTCTGTCCCGTTTAGGAATTTTTTAGCCCTCTCTCTAGTTATTAACTAGTTATTAAACCAATTGAAAAAAGTCTTTCCTTATTCTACGATCTTTTATCTTTGTTTTGAATCCTTAGATTTAGACATTACTTCGGTGATTTTTAAT…
SaFbox38	TCCGTCGATTAATTGGCAGGAGGCAGTCGGTCGGTTGTTGGATTGGATCTGAGAAACTAAACTGGTTAAGGTCGACACCTAATACATAAGCCCTACGCTAAAGTCAAAGTCAATTGCCAATTTAGGAAAAGACAAATGCTGTAAATTTGTTAACTGTTGTATGCTAAATTAAGAAAGTTATGTTTATTTTACCAGTTTTTTTTTTTACGCTCTGTTATTTTCTTATCAATGACTTTTTTAATGTCTCAAAATTCATGTTTTTTTTTTCTTTCTTCACAACATTAACAATTTACGACATCTATAAACGATTTGAAAATTTAATTAAACAAAACCGCACATGATAAAAAAAAATGATGTAGAATTATATATTTATAAGTGATTATCATATCTTAATAATAT…
SaFbox39	TGGTCGTTGGTGTAGAATTCCGTCGATTAATCGGTCTGTCTGTCCACTGTTGTTGGATAGTAGGATTGGATCTGAGAAACTAAAAAGGTTCAGGTAAAGGTCATAGTTATACTATGGAAATCATCGACTGAATTTTTGGGCCGACATAAGGCCTGAGAGTCCATTGCCAATTTTGTAAACGACAAATGCTAAAACTGTAGATTGTTGTATGCTAAATAAGGAAAGTCATCCGTATGTTTATTTTACCATGTTTTTTTTAAAAAACTTTATATATTACTAGTATTTTCTAAACAAGAAGATGATTGCACTTCTGATTGAACATTAATGATGCGAACCGAGTAGAGGTTGTATCGAATATTGATAGATAGATGAAATATGAGATGGGAAACAGAAGAATCG…
SaFbox40	TTATGCTGCTTGAAACGCTGCCGTTTTGTATGTGTATATGACTAAGCTAAGTATTCTATTAAGGGGAAATTAAGGAAAACCACCCTTATCTTTGGGTGGTTTCCGTGGAACCACCCCTATCTTTGAAATTTCCACAAAATCACCCTTTTGTTTCTAAAGTTCACCAAAAACCACCCCTTTGCATTTTCCCTCCAAATTGATGTTTAAAAGTTGGGAGAGGATCTGGTATAAAAACACTTTTGTATATAAAGTATAAAAAGATCATGTACATTGATTGCTTGATTTTTGACGGTCCAGATTAATCACAATTAATATAATTTTGGTATTAAAAATTATTTAATTAAATCAATTGGACAACTTAGTAATTTTGCCAAGTGCTACAATTTCACCGACTTGCCT…
SaFbox41	ATTCCATCAATCAACAAAAATATATTAATAAAGGCATGATGACTCCAAGCCTATTTTTTTAAAAAAACTACAAAACAATTACAAACTAAGTATGACAATCATTGATAAGAATTATGTCTTCATATTTCTCCAAGAATATTCTGTCGATTAAATATTAATTTATCCAATTTATTTGGGACCGCAACATAATCATATAATTATTTACTGTTTAAATTTAAATCTCAATTAAGTTATCAAATATTGTGAAGATTCGATTGTGTGATAAATATAGGACCATGAGAATATTGTGCGGATAACAGTTTGTAATTATGAATTCTTGATGGACGGATTCATAATTACATAATAGTTGATTGTGTACAACTATTAAAAATGGATTATGGTACCAGGTCTGGCGATCGA…
SaFbox42	CGAGGAGGCCTATGTATGACTTCCGCCTTCCGTATGACCTTGTTAAGGTGTTGGCGCTCGCGAAGCTGACTCAACTCGTGGATGAAGAAGTCTTGGTGGATGTGTCGTTTGGCATGAGCTTTAATAGTTGATAATGTACTTGATGATAGCTAGATTTGCTATGTAATACTCTTGTACTTGTAAACCATCCAATCGGAAAAAAAAAACTGAATTCCAATTATCTAAAACAATATCATTTTGTAAAAGGGTTCGATAATACGAGATATAGTTTAATAGTAAAACATAAAAAATACTGGTCTCTCCGTCCCATATTACATGTTCCATTGGCATTTGAACACATATTAAAAAACTTGATGAATATACAAAAACACTCTTTAATTGTATAAGAGTACAAATATT…
SaFbox43	AAAATTAATTTAATTTCTTACTATATACTACTATACTTTATTTCCTAATTTATATATTCACGTCTATTTTTACTTATAATTCATTCCAGAATCTCATTACTTTTAAAAGAAAATATTGACTGCAGATGGAGTAGATTAAAACGGGGCCAAATTGTATAATGAATGCATATTTTCATGTGATCTTCTAGAAGCATGCACGGAGGTCCCAAGGCCAATGGTTGTCTGATATGTCCCATCCAACATGCCACTAGCCACTACTTCTATAAAACCAAAGCTAAAAATTACTAGTAGTACTGTAGTAGTGCGATGGAGTGTGTCGGAATGTGAGTTAATGCATTTGTTTGGCGACAACTTTGACAAAGATATTTACACGCTCCATTAGCCACACTTTGGTCCCTT…
SaFbox44	TTTGCATGTGAAATTGTAGAGACGGTTCTCGAATGAATTAAGTGCAGTGAGCTTTGCCCGGAGTGTGTCCACCTGTATTTGGTATTCAACATTGAGTCCATGAGATTTGAAATCTGAAATCTGAAATCTGATGATGTTAATGGAAATAAGTTTGTGCATTACATGTTCTGAAATGATTGAACTTTGTTTTCTTGAAATATACGGATGGGGTATTTGTTAGTCCTTTTTGTACAACGATTCGGATTATTAAAATAGTCGAAGATTCCGACGTGTTGGGCACTTAGGATGTCTCTGACCTTTGAGTAGTGTTTAGAGTTTTAACCGTACTATTGAAGTGAGGCTATCTGCTTGAAGAAGCATTCGTGTTTGTGTTAATGTTTTATTTCTTAGTTGCAGCTT…
SaFbox45	ATTGATATACAGCTTGGCCACTCTACTCTACCCTTATAAAAATTAATGGGCTCGTTTTAAAAATACGTACTAAATTTACTCTCATAATCCATTATAATTATTGCAAATTTCAGACTAATTAGATATTTAAAATATTTTATTAAAAAGTGCGTATCATAGGGAACCCAAAGTGGTAGATCATTGCTGTCACTTGCTTGGTTAATAATTGGTTTAGAACAACTCTCTCTGTGCCTAACAATTACTACTAATATAAACACCCTTTTTTATATAAAAATATATCTTTCTAGCCTCCTCTCCTGTATGTTCTCTTTCCAGGATCTTGAAGTTGCAATGCTCATACTCCGGTCAGTGTGATGAATGATGATCCATTTTCCGGTCATCCATGAGGATCATCTGGAA…
SaFbox46	TCGCAGGAAAATTAGTGTGTTAATATTTAGGGTGTGATAAATATTTAGAAAATTATTATTTATGTATATATAGGCATGTAGATGTAGTGTCCCAACCCTTGTAAATAAAATTTGTGTCATTTTATTTAATTTATTTTATGAATGAAAAAAAAAAAAGCTGACTCTAACCATTTAATGCTATCCAATAGAAAAAACTATTTTATATATTATTATGTAATTTAAATATATAGTCAAATGGAACTGGATATGGATATGATATTGCGCCGTCATATATTGTGAGTATTAAATAATGTCGTTTTCAACCAATTAATTTGTAACATTTTATCAATTATAGTAGTAAAGTATATCAAATCGATGTAATATTGAATATAGGTTCAAAGAAGAATATTGAATATGGAA…
SaFbox47	TGGGTGGTGGATCTGTCTTTTTTCGTTTCGGCGGCGGCGGCGACCGGCGGCGACTGGCGGCGGCGATGGGCGGCGACGGCGGCGACCGGCGGCGGCGACGGGCGGCGACGGCGGCGGCGAGAGGTAACTCTTCTAACACGGGCGGCGGTGTGCAGGGCTTGGAATCTCTCGGAGGCTCCGGTGCTTCGTTGTAATTTATCTTGTACTTTCTTTCCCCACCGTTTTGGTGGTTGTTGTTTCCTTTCCCCACCTTTTTGGTGGTTTTCGTCCCATCATTATAGGATGGGTTTTTTTCCACCTTCGTGGTGGTTTTCGTGGTGGTTTATCCTCCCTCTAGGGAGTTTGATGGGGTGCCTTTATGGCCTGTGCTTAATCTGTATTTTATGTGCTTGATTTGGA…
SaFbox48	ATGTGTATTCACATCGTAACAAAAAGTCATCCGCTAACGACGAAAGATAGCTTCTGTAACATTGAATCTGATTCACTATTTAACTAAATATGATACTAATATTTAATAAGTGTTTAATAAATGTGGATGTTATAAAGCACAAATTGACAGCCGTATGTAATAAATAACATACTACTCCGTAGTACAACAAATACAATAGAACAGTGAGGAAATAAAATAAATGTTACTCCCTCCGTTCCCTTTTGTTTGTCGTAAAGGACAAATTTCACGGTAATTAAGATGAGTAATGATTACAAAATATGTGGTTGTAAGAAAAAGAAAGTATAAAATAAAGTGTAAAAAGTAAAACGTGTGGTTATGAGAGTTTCAAATGTGACAAACATAAGGGGACAATAAAAA…
SaFbox49	CATGTCGTGTTTGATGGTACTTTTATACATTTACGAACCTCTACTTATGGTTCGTTTTATAAAAACAAGGTTGGATGTACGAATTAAGTACAAGTAATATTTATGGTAAAGTGTATGTTAAAAGTAGGCACAATTCTTAAATATGCAATTGCTTCTTTTTGTAAGCTTATTATGTTCCGGAACACATCTTTTTGTATGTTATGACTCAATTTTATGTTCGAGATATAAGTATGAATATTTTTTTCCTCATATGGTTTTAATTTTACTATTAAACTACATATTATTATTAAATTTTATCAATTTGGCTATTGCGTCGCACAGTTCCGAGTCCTTGAAACATAAATTTACGAGAAAATTAGGAGATTTGCAAGTTGCAACCATCAAAATCATACATCTAGA…
SaFbox50	ATACACCAATTGAAAAACATAATACTTGAACAATAAAAACTTTTACACGATTTGAACAATATAATACATGAATTAAATGGAACAAAATGGGTACAAATAATGCGGCGGTTATTTCATTGCCTCCATCGTAAATATAAATTAGAAGGTGGCAAGCGGTTGCCTTCCCGAAGCGGCGAGAAATTAGAAGGTGATTAGAGTTTTGACTAATTGTGAATATCAAATTACCATAAAAACCCTTAATGATATATTTTTATTATATTTAATGTGATTTGATATTATCTGTTAGATTAATGGAATGAATGGATATGATGACTTTATAGGTTATATAATATTTAACACTTTTTATTTGATCCATTCTCTATACTTTTATTTATTTTATTAAGAACTAAATACACATAA…
SaFbox51	TGATCGTAACAGAACAGGTACAGAACGAAACTACGTCATATTATTAAACTGTTTGTCCAAAATAATGTTTGATTTATTATAATTAATTTTTTATATTAAAATCATTTGCAACATTGCTATACCGAATCCTTTTCCATCAAAAACCATAACATTAATACAAAAAAGATTATCAGGAACACAAATAATGTCATGAGACATTATCCATTTTCAATGAGCAAATACATGCATTATTGGTAAGCAAAAATAAATTCCAAAACTCTTATCTCATCAGCCAACCATTTAAGGTTCGTTCTTTTCGACTCGAAATTCGAGTTTTTAAGTTGAGTCGAGTCGAAATAAGTCGAGTCGAGTCGATTTAAGTTGAGTCGAATCGAAATAATTTGAGTCGAGTCGAGTCGA…
SaFbox52	TTAATAATCAAAATGACGTTGTTTGGTACTGCGTGGTCTGTACAGTATCAGATCCAGATCCAAATAATCATATATAATGCGTTAAAATGACATTGTTTTGATGTGTTTTATTATTAAATTTTTAAATAAAACAACTCATTTTGACTTGCTACACTTGTGTATAGCACTTGATTCACATCAAATGCTTGCAGCAACATCTATTAATGACGTAGTTTTTGTAAGTAATGAACCAAAATGACTTGTTTTCAACAAATTGTTTAACAAGTGCGACATTGTTTAATAGTAAAATATATAAAGTATAACGTTGATTTGATATATACAACATTTGACTGCAGAAACACGAATGTTGTTAAACCACATGTTACGATGCACCCTATTCTGCCCTCTTTGAATCTTATC…
SaFbox53	TTTAGGCAGCGGCGGTGCGGTGGCCGTGGCCGTGGCGGTGGAGGTGACGGCGGAGGGATTAGGATTTGGGGGCGCGTGGGAGATTCTAGGGCTTGTGATTTGGGGATAAGAAGATGAGATGAGAAGAGATTGGGGGGAGTCTTCGTCTCGTCGGGGGTCGTCAACTGCGTAGCAGTTTTGAAGTCGTTCGATCGATGAGGGTTATGACGTGGTATCATCTTGTCCGTTACTTTAAACGACGGCGTTTTCGAGGTGATTAGTGGGTTTCATTTCATTACCTCCTCTCCACTAAAGTGAAAGTTGTTGAAAAAGTAATACTAGTGATTATAAAATGACACGAGTTTTACTTTACTTAAAATTTTAATAATTTTAATGTGTATTCCAAATTCCAAGTAATTC…
SaFbox54	GTGTAAGCTCCGTCACAATCATGTCATTGGATATCACCAGGTTAGACAGAAAACAAAAACAAAAAATCGCTAGCTTAACATGCTGCAGTTTCATTGTATATGTTTCAATAAGAGCTTCAACTGTTGTGTTTTAATTCTTATCAAAATGTATAAATGTTGTGTAGGCCTGGATAGATTCAAACTTGGGTGGACTTTTTGATGATCTCATTGGAGACAAAAGTGATGATTTGTTCCAATATGTATGCATACAAATGCAGTATTGCCCTCGGTAATATACATTCTATACATTGGGTACTTTGTATAGTTTACACATCTATGTTTCTAATTAAACTTGTGTATTTTACAGGAATTTAGATATGGTTTTGAATGCTGATGAATACAAACCTGAGAGGGAGAGAA…
SaFbox55	TCGACGACGTCGGATTTGGAGTTTAGTTTGAGGGGTTGTGTGGAGTATGGAGGTTGGCGGAAGAGTAGAGAGGGAAAGGAGGGATGGGTGACACGTGGCGGGAGATGAGAAGAAGGGAGGCACGTGGTTGGTGTCACGTGAGGAGCGTTGTGGTGGAGTGTCTGGAATTGTGTAAATACGTTTGTTTTGGTGGTTCGGGTAGGGACGGAGATTTTGACTAAAATTGTTACATTTTAATTTTTAAGTGATATTTGGACATATGTGGTGTTTGAAAGCTAAACGGGACACGTGAACGGATCAGCGCGAATCCTATCATGACACACAATAAGACACAGCGGGGGTGTCAGTCCGATGTAGTTTTTGGTTTGTGTGTGTGTGTGTCTGCGACTCTTCTGTTCA…
SaFbox56	ATCAACTTCACTCTGTACTACTGAAGGCTCGGCGAAAAGTTGCGCTTGTCCGGCTTGCCGCGCTCTTAAAGCTTGTCTGCGTCGTGCTCTTGCTTGTCGTGCCCGAGCTTGTCTTGATAAGCTATCAAGATTCAATGCCAAGTTATTTCGCATGCCATGAGCGATTTGTTCTCTCATTATTATATTGTCCATAACAAGTGGTGCCATTTCATCTTGCGCCTGTTGTTCAAGAAGCTGTGCTCCTCGTGGTCGTACTCGCCTTGAGACATCGTTCAAGTTCAGTGACAAATTGTTGCGCTTAGGATGAGACATTCCCTCAACGCTTGATCGTCCGTTGTCGTCGATTGAAAATTCTGGCCGTGCCGATTATGCAATTCTTGACTACGAAATGTGTTGTTT…
SaFbox57	AATGTAGCCGAATTCCGGGGAGGGTTTGTGGTCGATTCTTCAACTGAGATTTCTCAATGGCCTAAATATGTTTCGCTATATTTATATAAAAATTAGGGCTAATTATGGAAAACCAACCTTATTGAAATTTCCATAAAACCATCCTTTTGTTTCTTAAGTCACTAAAAATCATCCCTTTACATTTTCCCTCTAAATTGATGTTTGAAAGTTTCCACAAAACCACTTTTTGTTTCTAAAGTTCACCAAAAACCACCCATTTGTTTTTAAAGTTCATCCAAAACCATCCATTTGTTTCAAAAGTTCATCCAAAAACTCAAAGGGGTAATTTTTGATGAACTTTAGAAACAAAATGGTGGTGTGGACATAAAATTTGTAACAAAGTACAAAATAATATGTGTA…
SaFbox58	TCCAGACAAAACCCAAACAGACAAACATCATGATATGTATGATGGAAAAGTAGAGAAAGGAATAGAGTTTAGGAATTGAAATTGGGATTGTGAGGAGTCGAAAATTAAATTGGAACAGGCTGATGGCGAAATGGAATTTTTTCTCTCGTTCTGCATTTTCTATGGTTTAGGTAATTTTTTTCTTTCTATTTTTTTACACACGTTATTCCTTTTTGTCTCCATTTCATGATTTTTCTATATTACTCTTGTTTGATTTATTTATGTTCTGTAACTTCGATTTTATCATGGTGAAAATAATACAGTATGATAGAAGGTTTTAAAGGTAATTTGGATTTTCTACCCAATTTTGCAATGGAAAAAAAGAATTCTGTTGTGCTTTTTTTGGGTGATGTCAAATTT…
SaFbox59	TGTTTTACTTGCCCTGCAATTACAAATTAGATATCAACAAAAAGGCTTCCAAGTTAAAAAGAAAGAGGAAAAAAAACACAACTCAATATAAAATTATCAAAAACACGAAATCTGACGCATAGGCTGCCTACAATTCATGAAACCCTAATTCAATCCCAAAAGAGGAACCACTGAATTAAACTGTGTATAATAATAATAATAAACATCAGAATATACTGACCTGAAAATTCGTACTTCAATCAGTGACAATGGGTACTTGAATCGGCGACAAATTTCGATATATAAATTACGGAGCGCGCTGCTACTGGGCGTATTAGATCGAACCCTAATCAGCAGTTATTATATATACTAGTATTTTCTGCACGGTTTGTAACTGTGCATTTTTATTTTTAAAATAAA…
SaFbox60	TTTTTTCGACTGTGCTGAAATGAATGTACAAGAAAATCAACCATTATATATGAAATGAATTCCTAGGATTGGGGCACCAAAATTTACTATTTTCAGAAAATTACTAAGAAATTCCACGATTTAGCTACGAGGTTTATACATTTAGCAAGATATTTTCAGAAAATTACAACTATGAAATTCCAAGATTTAGCAACGAAGTTCTAACATTTAGCAGGATATTGAACTTACCATCAATTCTGTCAGTAGCAAATATTCCCAGTCTCCCAAAATTCCCCTGAAGTTTCATGTATGCCGTTAACATAGTCTTCTTTAAACTGTAAAATACTTCACAGAGACGTTGCAGGCAGTTTTCATTCGTAATCCTACATAACATTAGGATATTAGATAGCAATATCACAG…
SaFbox61	TTTTAATGCATTCATATTTTTCAGACGTCATCACCAGATTGCTGCACCCACTATTTGCAGAGAAAACGTCGAGGTCGACACAGGTCAGACTGCGCATCAAAATAAAATATATATGATTTTTGTACATTGAAAAACACTTTCTAAATACGAAGAGTCACGAATAAGCAGAAAAACCAATTATCTTTAAAGTTTACATGGACTACTTTCAGTACTATGTGAAGACATTTTTCCGCAATTCAGTTATCAAGCATATATCCTACCACCACACTGTAACACAGCCTATTAATAATCATAACAAATTACAAGCAGCACCAAAACATACGTGCAGTGAATTAACAAACAAAACAGTAAAAGATGTGACTCGGAAGTCTAAAAGGAGAAGACAAAAAAGTGAAAAAC…
SaFbox62	GTTTCATACTTTTTTTTCTCCGTATGCGGTAGACCCCGTGACATAAGCATGAAGCCCAGCAGCTGAGCATATTCTATCCGCTCAACGACATCGTTTTATAAAACGGCGTCGTTTGCATTAGAAACAGTGTTTAAACTACAATGAGAATAAAGTGGGCCGAAGGGCATAAGTGAGACAGCTGGCCCAATTTAGAATATCCAAAAATAGAAGTTTATTGGAAAAGAGTAAATTAAGAAAAATAAATAAATAAATTTAAATATAGAATTCTGCAGTAAAAATCGGATTTGTAAAATAATATTAAATCTGCTTTAACCCACAACACACCGTTCCGATTCAAATCCGTCGTCGCTCTCTCTCTCTCCGTCGACTCCTTCACCAGTCGACGGCTGTCGCTACTGC…
SaFbox63	TTTTTGATCAATTGAAACCAAAAACTCAACTGTGATTTGGCATCGATTTAATTTTTAATAGGAAGGCCGATTTTAATGGAACTGGAAGTGAACAAGACCAATTCTTTAGTGCTTAAAATTTGAGTTCAGTTACAAACGAAGTTATGTTGAACGGTATATTGATGCATTTTGTTCTTTTTATTTTGAGTGTTCCTTTTTGTTCTTCCTGTTTCCTTTTTGGATAATTTTTTTATCCTACTTTATGTCTCACAATACATTGCTCCCTCCAACCTTCCTTGATCTTCTTATTTGGATTGAAGAAACAGTAATTAAGAAATATTGAAATAAAGAAATTAAGAAAAATAATATAAAAGTAAGTGAATTGAAGATAAAGTTTGAAAAAGAGTGTAATCTGATGAG…
SaFbox64	AAAAGTCCCATGACAGAACTTTTACCAACAGAGCCACCACTCTGTTGCCATTACGTTTCTTTTAACGTTCATTGCTCTCAATATCTTTTTGGGAAAACCACAAATTGGTTACGTGAACTATCACCTTATTTCAAATCAAATATCGAACTATTAAATTGTAGCACTAAAGTATTGTCAAAAGTTTCAAATTAAGTAGAGACTAACTATTTTCATTAAATTATTAATTATATTTAACTTTTTAATTAAAAATTAATTATATGCGCGTTTAACTTATGTAAATTTATCGTTTAAAATAAAATAAGTGTAGTTACCAAAATAAAATAATATCACTATCTTTTTTATTATTATAATCTAAAGATAGATATAAAATTTAAATAATATATTCATACTTTGATATGA…
SaFbox65	CTGAAGTACTTGAAGTGTTACCAAGAATATCATGTCATCAACCAAGCCACCAAGTTCAACATTCATCAATCGCTGAGTCCGCAAAGCTATGCAGCATACTAAAGCTTGATTTTCACATTACGAACCAAAAAATGCAAATATATATTCGTTTAATTGTCATATTAATTAAGAAGTCAGTCATGTTTCATTAAGATCATGAGTTCAAACATGCTTGTAGTCAAAAAAAAAGTTTTATCGCCAACAGAGTGGTGTCTCTGTTGGTAAAAGTTTCGTCATAAAGGTTCAGGGTTCAAACCCTGGCCTCCCCACCTATCACATGTATTTTTTGTTTTAGGTGTTTCTTTGGTTCTTTCCTCCCGTCTTTGGGCGAGGAGGCCTATGTATGTTCTCTTTGGTTCT…
SaFbox66	TTGACATTACCCATACGCTTTTTTTTTTTTTTTTGGTTAATTTCATTTATCTACCTGAATTATCGTCTTCCTTTCAAATCCCCACCTGAACTATTTATCTTTTCAATTAGCCACCTTTGATGACAATTTACCACCTGAACTACTTAATTCAGGGGTAAATTCGTCTAACATGAATTAATTATCAATTGAATTAATTCAAATTGAAACAAACCAAATATGAAATTGAACCAACTCAATTTGAACTCAGGGTTGTATATTTGGTTTGTTTCAATTTGGATTGGTTCAATTGAATTAACTTATGTCGTTTAAGGATGTGATTAATAAATCAGGTAGTGAGGTTAAATTTTTAGTTTTGAACGAATTTACCCATAAGTTAAGTAGTTCAGGTGGTAAATTATC…
SaFbox67	GAACACAGAATTTAACTAGTAAGTCTTTGTTTTCATTTAAGAAGTCAAGTCTTGTTTATTTAGTATTTATATTTATTTTTTAAAATAACTAAGTATTTATATTTTTAAACAAAAATCATCATACATGAAGTAATAGTCGCAACAATTAACACTAATATGAATTCAATTAGACATTATACAAATAAAAATGCAACGTAAATATTCAAATTTGACTATTTTTTAGTGAATTTTCTAATATATCTAATATATATATACTTGACGGAATTCAACCCAAGGCGGATGCTCACCCATGCCCAGAGTTGGATCCGCCCCTGGTTATTATTCTTTTATATGCAGTTTCTTGATTGTTCGAGGTTCGAGGTTCGAGGTTCGAGGTTCGAGGATGCCTTCATATCGTCG…
SaFbox68	AACATAACCACCATGTACACATCTCATTACAAACTTGCTAACAACTTGGTATTGATTGTCTTCATCTCCCTTAACATTGTTCTCACCTCTTTATATATATAATAAATACATTATCAAATTTGAAGAAATCATGCCATGAGTGGGAATTGAACTCATAAACTCAGAGTTGAAAGACAATATTCTCAACCATTTGATCACATTCTTATTGTTACATTGATATATTTAAAAGACTACAATTTATATACGTATTCGAGATATATTTACATGATAGATTGAATTGGAATCTTATGGATGTACATGAACTGGTTTTTAGACATCTTGTGACACTTTTCCTCAATCTTATTTGCTTGTTTGTTTCCCATTTCATTCTTTCTTATTTGATGGTGACAATCTGACATT…
SaFbox69	TCTCCAAATCTCTGCTAAACGACTCCAGCGTTGACGGGAGTGAATAAATTCGTTGACTTTCGTATTGACGTCTCAGCTCCGTCGAAGATCGAAGGCACAAGAGCCCCGTCGAAGATCGAAGACGAACCCGTAGAAGAAGCCCTAGCCACAGAAATTATAATTAGTTCATTTTTATATCAGGGGTCCTTATTGTAATATTTTATTTCTACAGGGACTGGTAATGTGATTACCTGAAAATCGTCTCTATATATATATTTGCTCGTGACAGATATAATTGCTTATATACCTGAATAATGTTTTTCTTTTTTCGAATTTCAGGGTTTCGCAATAGAGCTCGAACTCGGGAGTTATTGGTAGGTGCGAAATTGAGATGACAGAATTGCTGATTCCTGATTGTGT…
SaFbox70	ATGACACGACACAAACATTCAAAATACTAACACACACACACACAAACACACTCTTAAGCAGTTCCGTTCCGTTGTGAATAGTCTTTTTCGAGGTCTCACTTTCATTTCTTTAAGTTATTTGTTTCTTCTTGTCAACCACACTAGCGAGGTACCTATGCACGCATCCCGACTACCCTTTTCTCAACATCCATGTCTTTTAACTTTAAAGAAACCCTAATCCAAATATTCCAAATCTACACATTAGGCCGGCAGTCTTATGTTACTTAAAGGTGCCTTGGTCTATTCATAAGTGACCTTAATCAATGCTATAAACTACCTTAAAATAATCGAAACCAATACTTTACTTGGTGTATATTGCTCTTAATATCACGTTTTCGTGTAGGGTTTTTATATAAATAT…
SaFbox71	GGAGAGGACCTCAGAATATCAACATCACAAAAAGTAATCCAGGCTTATCGACAGTTTTATGGTAGACACGTGAGTGAGATCAGTGAGAAGCACATTAAGTATCACGCAGATGATCTACAAGAACTCATAATGGATCTGTTCGAGGGTTCTCAGAAATCACTTCCGAGCAGCCACAGAAGATGATCGTCGCCAGCCGCGCGCAGTTCACTGTAAGTTATGTAGAATTTTGACATAATGCATATGAATATTTAGACTGTGAGTTTTGTGTCATTCGTTTTCAGCATCTCGTGAGTCCTCCCATGGTTTGAAATATGAAGTCAAATGAGAGGGGAGTCTCTAAGTCGTTGTTGACACGGAGCAGGTCAATCTCAATCCTAGTGCATGAATGTGCTCTTGGTC…
SaFbox72	TATTCCTACCAAAGTGTTCCTCATTCAATTTCAAACAGTAACATACATTTTTGCACCCGCTTAAGAACCATAAACTAGTAGGTCAAGCCCGTGCTTATACATTTTCACTGTAACAAACTCAGGCAAAATCGATTCCGACTCTATCAGCTCACTAAGAGTATACCTCAGTCTCAAAGTCATTCCAGTTGGCGCATCCAAATTTGGAATTTGAAATTCATACACAGGTGCACCAGTCTCCGAATCCAACCTCACAAATCCAGAATCCACCAACACAGCCTGAACAGCAACCACAAGCAGACGATAACCAGATAACAACTCTTCTTGCCCCTTCTTCCACACATTCTTCAAATAGTGAGGCACTGACTGTCACTTCACATTAACCTCAACCAAGAAATCAAC…
SaFbox73	AATGGATTAAAAATATCAAATGGAAAAACTATTTTGAAATTTAGAAAAAAACTCAAACCTCCCACCTATTTTGGAATGGACGGAGTATGTATTAAGAGTATTAAGAGCATTAAAAAGAAAAATAAAATGAAATAATGTTTTAATAAGCTACTACTTTTCAAACGCGCACATAAACACATGACTGATGAGTCGAATAGCCTGCAAACTAGATCATTTGTGTGCGATCATATTCTAATTATTTAACGAATGATTCGAACATCATGAGATGAACATTTTAACGCTTATAAATCAAATTGAAAATAATTCTTAACGCAGTGGTAGACATAATAAATTGACAATTGAATAACCGATGAGATCCGCGTCATCCGCAGGCAGGCAGTGTTATCTGTTTTTTTTTTT…
SaFbox74	TATTGTACTACTTGTATCCACCCATCGGAAAAAAAATCAATAGCGTTTGCACTAACTATTTTAAACAAAGTTTCAAATTTTGCTAGTGAGGATAATAATAGTAAGGGGAATTTCGGAAAAACACCGCTTTGTTTAGAGTGTTTTCCAAAAAACACTATTAAATTTTGTTTTCTCATAAAACATCATTATGTTTTCATCGTTCACTCAGTAGCACTGTTTTTGTGATTCCGTTTATTTTAACAGTCATGTGCAAGTCACATGTTTTAATATAATCCATTAAAACACCATTAAATTTATTTTATTTCCGTAAAAAGACCACTAAGTTTATTTATTTATATAAAAAAATCATTAAATTTATGAATTTTCATAAAAGCACCTACTAAAACACGTGACTTGCAC…
SaFbox75	TAAAAATATTAAATTTATTTCTAGGGTAATAGGGTTTACTTTTTCTTCAATGAGTCTGTCCGCTTCTAGGGTTTTCTCGAGACTCATATTTTGAAGTTTTATGTTCGCCGGCGGCAATGTCAGGAGAACGGCAACGGAAGGGAAAGCAGAAGCGGAAGCGGAAGCAGTCCGATACAAACCTCATGGATTTGCCGTTAGATGTGCTTGACCTGATTTTCATCCGATTGGACTACGATCATCGATTATCAATCTCAGTCGTCTCCAAATCCTTTCGATCCCTCACCAACCGATTCGTCCACAACCTCGCATTCAAAAAGCCCCTTCAGCCTTATGCTACTTACCGTAAACTCTTTACTCGCTTTTCATCCGTTACTCAGATAGCCTTACACTCGCCGAAGA…
SaFbox76	GTTATCAAACCCATTAAAACCGTCTGGTTGTTCTTATCCTGAAATTCCATATAAATTAAACCCTGACCAACCTAATCGACACGGGTGTGAGAGGCCATTTTTGCGCTGCAATTGAACTGCATCCCTGTGTCAAAGAAATCGCTCGCCATTACTCCATCTTCATCAGATTTTTGCTTTTCATGTTCTCACATCTTGGGGGTGTCCAAATTCAAACCCTAACTTTTGCAAAATTCATGGTGATTTTGTGAGTTTTTCATTTTTTGTTATGCATCGTTGTAGATGTAATGATTCATGTAATCATGATTGCGTTTGTTGTCTTGCCGTAAAGTATCGTTTGCGATTCTATTTTGGATGTCTGGTTCACAAGTTTTATTTTAAGATTTATAAGTGTGCAGTGTG…
SaFbox77	ATATCACTTGTCTATGGTTGAATGATCCAAAGTGGGATTTGCTAGGGTTGAAAATCGAGCATGTTGAGTTCAGAGAATGTGATGTAGAGATCGCCATTCCTCTCCTCTCCGAAAACTGGTAATGGAGTAGTAGAGGAAACTAGAGATAGTGTTTCAAATTAGGTACTGCATGGTTGATTAAAAATGTAGTACTAGTTTTAATTTTACAAGACTACCCTTATAAGCAAACCTCAAAATGGAGAAGACGGTCAAATGGGTATGGGCAGTTGAGTCATTTGAGTGAAAAAAGGATGATGGAAAATGGTGGGATGAAATTGTGTTTGTTATGTGATAAGTGAAGGGATGGAGGAGCTTGGTGGTTATCAGCTGATGCATATAGTTTAGATAATTGGAAGCCAC…
SaFbox78	ATTGGAACCATTTAGCCCACCACAGTAACGGACTTGTAGCCCAATACTAAGACCTATAGGTTCGTAGCCCAAATTTGTCGTCCTTCCTATTCTTTTTCTCTATGTTTGGTTGTGAGAAAAAATAGGGAAAAAAAATTGAAAAAAAAATTAATGAATAAAAAGATCATTAAGTTTTTTATCTTAAAAAAATTTTCTTCTCATTTTTTCCTACACCCAAAATAGAACCTTTAAATGCTTAAAATTTTTTACAGTCAAATGTATTTTCCAATAATATGAATAGTTTCATCAAAAAAATAATATGAATAGTATACCTTTTCCGTTCCATATAAACACTCATTTTTTTCTTTTTTGAATGTTTCAGATTATATATCTACTTATTGAATATGATTTTTTAATATA…
SaFbox79	ATAAACTGTAAATGTCATGTGTGAATCCGGAAAAAAATGTAAGAGAGATATTTTCAAATGGAGTGATTAAAAAAACAGAATCTTGGAAAAAGTTGGACCCGGTGGTGAGTGAAAACGACAGTGAAATTTCTCAATTATTGACTGGCTCAAACTATGGTTGTTGTTGCGTAAGTGGGATTCATTTCTGGTGTGTGTGACAAGTTAGAAGATGTCCTGATTGAAAATTGTAGCTCTAAGTTGTATATTTGTTTAAGATGTTCTGAAGTTGGACATGTGAATGTTTTGCTTTGCCTGATGCTGTTTAAGGTTTACATTGTGAGTGATGTTTACTTGTATGAAGTCAGTGGTCTCATCGCACTGCCGTTTCACAAGTGAAGAAGATAGAGATGGAAAATAATT…
SaFbox80	AATTAGATATAAACACCCTATTATATGATAAATTTATCTTTAAACATCGTTATACGATCAATTTAGTTTTAAATACCCGTTATTCAATAAATTTGGATTTAAACACCCGTTATATGATTAATTTAGCTTTAACCACCTGTAAAATATGGGGTGGTGAAATCAAAATTTTTTGAATAGCGGGTGGTTGAATCAAAAAAATTTGAATAGTGGGTGGTTAAAACCAAACGAGAAATGATAAAATTGACGGTGTTAGGCATAGGTGGTTAAAACAAAACGTTAGACGATATAGGGATGGTTAAATCAAAAATTTTGAATAACGGGTGTTTAAATCCAAAATGGTCGAACAGCGAGGGTTAAAACTAATTTTCTCTAAAATAAAATTGTACTCCTTGAATTTGC…
SaFbox81	ACTAAACCAGAATATGAATAAGCCAAAATTTTTGGACCGCAGACCAAGCTGCTTAAATTTCTGTGCGGGCCAACCCGACCATAGTCGCTCCAGACCCGTAGGTCAGGTCCGGTTTTGGACTTTCCAACTAAAATTGATTTCTTTTTATAGGTGTTCGGAGTTGATTCCGGTGCTACAAGTAACCAGAATTTAGATTTACTATTAATGTAAGTATAAAATAATATTGTTTTGAATAAAATATTGTGTTTTGGAATAAAAGGTTTATGTAGTTTTATAGTTTAATAATCAAAATGACGTTGTTTGGTAATGCGTGGTCTGTACAGTATCAGATCCAGATCCAAATAATCATATATAATGCGTTAAAATGACATTGTTTTGATGTGTTTTATTATTAAAATA…
SaFbox82	CAATAAGTAAAGACATGCATTATTGGTTCATCACTTATCACCACAGCCAACCGTTTCTGCTTAGATGTCGTCACTCCACCACCTTACAATTTTTTAGTATACAATATTGCACCAATTTGGCCACAATTAAATTTAAAATCCATAATTAAATTATCCCTTCAATTTTATCAGTTAAACTTTCAAAATATGACGTTATATGTGATCACTACATAATGTTTTTTTTAATATTTTTTGATTTTCAATATAACACGGCTGATTAAAATATCAATATTTTTGTAATTTGGTTTTTTTATATATGGATATTTAAAATATAAAATGATTTTATTGATGAGTTATTATTAAAATTGATCAGGGCCATTGATGACAAATGCACCCCTCTAGCCATCCAAGAGTCATATC…
SaFbox83	AGTGTTGATGATTATGTTAAGTATTTTGCACGTCAAATTTATCGAATTTGATATTACTTTATAGACACATGTTGTTGCAAACATTGTAGTAGCAAACACCTTCCACACGAATTGAATGATTTTAAGGGTTTAAAATTGAACAAAATCGAACAAGAGAGCTAGTTAAAATTATATTCCAAATGAGATTCGATCGATTTTAAAATTCTTATACATTAAGAGTAATAAATTTGTCATCATAAATTAGTTCATGTACGAATCATTACGGTGCGTTTTAAGTAAAAATATTAACAAAATTATCAACACCAACTTAAATCATGTTTTAGACAATCAACACTGCATGCAATTTTCGTAAGTCATTAAAACTGAACACACATTTACAGTGGCGGAGCCAACCCATGG…
SaFbox84	GTTTCAAATACAGTTGGCAGCTCATTTATCAAGTTGAAAAGCTGCTTCCTGCACACATATCAATACAATCCATCGAGTAAAAAAAAGACCGCATGAGCAGTAACAAAAAAAAAAGGGAAGTTCATTTTTTAGACGCTGTTCAGAGTTCCAACAGCCTACGACTGATCGAGTGATAGTTAAGGAACTTCATTCAACTTCAAGCCCAGTTTACAGTAAGCATGCTAAACTTGGATTTCGAAAAGATTATGAAGGCAATTAAACCAAATAATTAAAGTATTTGAGGCTAAAAAACTGTACTGTTGCTTCGATCTTGATAATTATAATGCATTCAGATTCATTTTGGTCAAAGAAAACCTATACATGCATACAGTAAAGAGACTACCGACTAACAATCATCCG…
SaFbox85	TGTCAAATGGGAGGTCCCTTAAAGCTCCCTTAAAGCTGTGTTGTGCTCGTCAGATCCAACGTCGACAGCTTCTCCGAATGGTACGGACGTCAATCAATTTCTTCATTTTACCTTTTTACGGTAATACTTTAATTATTTTATTGCAAATTTACTAGTAATTTAGTACTCCATAATTATGTTGATAAAAAATTAGGCTTAATTTCAATTCGCCCCCTGAAGTATTGAGTTCTTTTCAAATTGACACCTAAACTTTTTATCTTTTCAAATAGGCACCTTTTGTTTCAAATTGCCACCTGAACTATTAAACCCAGGGGCATTTTCGTCCAATTACAAAAATTGGACTAACCAAGGTGGTTAACCCATGGTTAACTAACCAAACCTCATTAATTAAGTTAATTA…
SaFbox86	TTTCCATAAAATGACATTTATATTTGGGGAAATTACGGAAAACCACTCTTATCTTTGGGTGGTTTCCGTGGAACCACCCTTATGTTTGAAATTTCCACAAAACCACCATTTTGTTTTTAAAGTTCACCAAAAACCACCCCTTTGCATTTTCCCTCCAAATTGATGTTTAAAAGTTTCCACAAAACCACCCTTTTGTTTGAAAGTTCACCAAAAACCACCCTTTTGTTTCTAAAGTTCATCCAAAACCACCCATTTGTTTCAAAATTTCACCCAAAAACTCTAAGGGGTGGTTTTTGGTGAACTTTAGAAACAAAAGGGTGGTTTTGCGGAAATTTCAAACATAGAGGTGGTTCCACGGAAACCACCCAAAGATAAGGGTGGTTTTCCATAATTACCCCT…
SaFbox87	TTGCTGTTCGTTGTTCTGCCTCTGAATCGCATCATCCAAATCTGTGCAATGACATGGTCTAGCGGTGGAGCCGCACCATCGACAAGGGATTGGATTCGGATCTCGATCCATTATTGAGATCATTCAATCACACGTTTCTTTACTTTGCAATGGAGATGCGAGATTTCGGTACTGAAGAGTATTAAAGAGTGATCGCGAGGTACTCAATGAAGCTAAGTTAGGGTTTTTATCGGACATTTTTTACCAGCTAGTAGCCGTTATTGTAACTGTAATAACTGAATCGGTTATCAGCACGACATGGGTTTAACATAATAACTGTATTAACTGAATTTCAGATACTTACGATGCAACTGAAGTTGATGGACGGCATTGATGTGAGATTTGAAGCTATGGAAGTTT…
SaFbox88	AAATTAACAAATTATATCTATCGAAAAAATTAACAAATTATAAAACAAGAGCATTTCTATACAGACAAATCGTTACATAATTTAAATTTATCAACCCACAATATAGTATGTGAATATATATATATATATATATATTTTAAATGAAAGTGCATTTATTAACACCCTCAATTTTTTGTTTTTTAATGAGTAAATTACAAAAAAACCCCAATACCTTTCACGATTTTCACTTATACCCCATTATCTTTGAACTTTGTCTTTATACCCCATTAGCTTTTCAAAAATTTCAAAACAACCCCTTCCGTCATAACTCCGTTAAAACCCTCCACGTCATCTGCCACGTCATTTGCCGTCATTGCCACCTCAAAACCTTAATTACAAAAAAACCCCAATATCTTTCAG…
SaFbox89	CATGGTTGTCAAGTCGTCGAATCGAGAGAGTAGAAACTAGCCGAGTAGTCATAGACTAGGTAACAGTGAATATTTTGTATATTATGCAGTTATTTAGTGTTATATCACTAATACTACGTTTATTACTTTATAAATGTAAATAATTTCACTTTTATTTAGTAATCTCTAGTGTATATTTCAATACAACTTGTTTTAAAAACATTAAAATAATATAAAAAAGAAATTAAATTTAATTTTGAACCACTAGTTCCTCATTTATCAATTGATTCGACTGACTAGTAAGTAGTAATAATATTTTATAAAATTTAATAATAAAAAACAAAAAAAATTAATAGCAACCAGTTGCGACTAGTCATCAACTTGACAACTATACTTACAACCTTTCACCTATGCGTTGCT…
SaFbox90	GTGGATGCCATGATTTGAACCCTGTACCTAAAGGTCTCATGACGGAACCTGTACTGCTATTATATTGTTAAGAACATGTTATATAATGATGTTTATTATGATTTGAATTATTTTTTGATAAATTCATTGTATATTCATGGTGATTTATAATTCATGACTGTGACAATATCTCGCAAAAAATGTGCCAAACATGGACATTTCCCTCATCCCAATAATTGCCCATGTTATAATTTTCATATTTGCAATTGGAAAAAAATTCAAATTTGTCAATTTGAACTTTTTGGTTTTTATTTTTGTCAATCAAAACTTTTGGATTTCAAAAATGTCAAGTTTTTGGGATCCCGCGGTCTCATTCCGCGGGATCAAGTTTTCCCTAACCGACGTGTCGATTTTTTGTAC…
SaFbox91	TGGTTTGACTTTTTGAGGAAAAGTAACACAGCTATTCTAAAAATGTCGTCGTTTTATACAATGAAGTGAAATGAGCGGCTACTATTGGGTCCAAAATTGTTGAACAGTCTGAAAAGCCCAATAAGTTGATTCATATTCTGTAAAAAGAATTCTTTATTTAAGCACATCAACATAATGTTCTCAGGCCACATCAATCATGACCCACTTTCAACTACCTTATCATCCGGCCCAGTTAACAAATCAATCCTTCCACTTTTACCCCAATCCCCTCTCCAACTTTCAACGGCCAAGATCGATCAATCCGCGTCCGAGGTTTATGACACCCTTAATGCTACTCATTCAAAAAGATTTGGATAATATTCCTAAAATTTACTCTCTTTTTTATCTTTCTTTGAAATT…
SaFbox92	CGAAACAAACGAAGCAGCAGAAGCTGTGAAGAGGACTCGAACTGATGCGAAGGTTCAATTTTATAAGTAACATGTGAACGTGGCACAATCATATTGGTTAATTGTTTTTGGAAAAGAATTAACGCCTGTTTCAAGAAGGTTACACGTGCCTACCAAAAGTACAGTCCTTTCGAAACGACACCGTTTCAACTCACATTGTGATTCATTTTTTAATTTTTATAATAATTAAGGTAGGATTTAGGAATTAGGCAAGCAAAACTGCATCTTATAATCCTCTGCTTGTTTGTGCAGATCCCATTCGAATATGTTTCTGTACATTTGATAAATCTATGTGTACACTAACTAATCCTTTTTTCTATCTTTGGTATTGTCTAGCAGGATTTGATGTTAAGTAAAGAA…
SaFbox93	TTCTCTGTAAAGAAAACTGAAGAACTCGAGTAGCTAAAGCCTGTGTTTTCAACTGCAATGAGATCAAAAAAGTTGAAACGTCTACCAAAGACCACGGACAGAGCAACTGAGAACTCGTTGTAAATAATCCAATCAGCCCCATGAACAATGAATTTGAAAAAATGATTAAGGAAGTAACACCAGAGACAAAGATGATAAACATTGGAGCTAAAACAGATACAAGCCTGTCCCAACTCCAAAATGAGTTGCGAAGCGTACAAAATGATTTAATCCATAAGTTCAAGCAAGTGTGGACTATTTGTAGGGAAATCGATCCACCTTGATAAAACACTCCAAAGTCTAAATACTACGCAACCTTAAATACCAAAGCTGTACAAAAATCAAAACAATCTTCCAGCA…
SaFbox94	ATTACTTATATTCGATGTGAGATTATGTCTAATAATTTAGGGTTTAGATATATGTAGAGACGTGAAGAGCAGTGTCGTGGTTTGTTTAGATGTGTGGATGGAGACAACTTGGACGTGGTTGGCACTTCATTTGAAGAAACATGTTTGTTAGAGACATTGCTTATTTCACTTTAACGATTTAGTTCGATTAAAATTGGTTTTAAATAAATTTCAAATAATTTTTTTTTTAAATGCTTGATCAAAGGCTCAGCTCTAATTAAATTTAACAAGTATTTAAAAAGATCGTACATACTCAATCTGAAAATGTTAACATTTAAACAAATCAAATTTGAACAACCTAGCTCGCTTACAACCCTATTACTCTCTCCGTCCTATTTTATTTTTCATGTTTACTTTTTG…
SaFbox95	TTTTATTAAGTAGAGAAACTATTACAATAGACCGTTTTTTTTGTAACAAGAGCAAGCAGGGTGTGTTGATGAAAAATGTTTCTAGAGTGAAACATAGATGACATGTATTTATACATAGGGGTAATTACGGAAAACCACCCTTATATTTGGGTGGTTTCCGTGGAACCACCCCTATGTTTCAATTTTCCATAAAACCACCCTTTTGTTTCTAAAGTTCACCAAAAATCACCCCTTTGAGTTTTCCCTTCAAATTGACGTTTAAAAGTTTCCACAAAATCACCCTTTTGTTTCTAAAGTTTACCAAAATCACCCCTATGTTTCAAAAATTCATTTAAAACCACCCCTTTGTTTCTAAAGTTTATCCAAAACCACCCATAGTTTTTGGGAAACTTTATAAAC…
SaFbox96	CTTAGATTCAAAAATCAAGGAATAATGAAAATGAAATATTATGAACAGTGTCATTGTACATGTTTGAACTTCAAGACATGGATCCCATTAGGTTCATGTCAAGCTAATGCATTACTGATCTTTCTTTTTTAAAATAATTGCATGATAGAGCTATTGTTCTTATGCACATATCGATAAATACTCTTGATTATCAAATTTTTTTTTGATGGTTACAACTCTTGAAAGAGCGTACAGACTGACGATGGAAACTCGTACAAGTAAATTGGATATCACATGCGGTAATCCAAATCTAGTACATAAAAACAGTTTAAGCACAGGCCATAACGGCACCCCATGACAAGTCCCCCTAAACTCCCCGAGAGGGAGAATAAAACCACCACTAACCTCCTCGAAAGGGAG…
SaFbox97	TTTTATATTAATAATTTAGGGATGTTCGTCGGTCCGGACTGGACCGAGACCGGACCGACTAATAAGCGTGTCGGTCCGCGGTCCTCAATTTTTGGGTTAGTCTGGTTTCGGTCTAATCGGTCCAGACTCCGGACCGACTAGACCGACTAACTTAAGAAACCATGTAAAATTCCAAAATTAAATATGAGTTAAGTGGGACTTCATATTTGTCTATTCCATCCATACTAACAAATAATAACATTAGACAAAAATTAAAAGAAAAAAAGGTGAATCTCGTAAACATATGTTTTGATCGATTCGTATATTCTTTGTAATGAACTTTTCACTGAAATTGATTTATAATAGATTAAGGATTTGGATTAAGGATTACGAGTTAGGGATTTAATCAAGACTTTGTTG…
SaFbox98	CATCAACCACAGCCACCGCTTGCGGAAAATTTAAAAAAAGAAAGAAAGATGGGATTTTGATGACTGGGTTGAGTGTTTAAATGGGGATTGAATTGATGGTAGTAGAAATTTCCATGAATTAATCAGAGAGATGTCGTCACTCTGAATTTCTTATGAACACATCCTTGTTTAATTGTGACTTTCAATTTCCGGCATTTGTAACAGTTTAAGGATAATTAATTGGAGGTTCGAAAAGTGGAAGGCGTAAAGGTTGAATCTTTAAGGTTGTCGTGTAGCTGGGGTTTGTAAAAACAATCTGTTGATTTGTTACTGTTACTAATTAGGGTTCTTTGTTACAGAGAGGTTTTGGTTTATGTGATATGTTGATTTTTTTTTGATTGGATGATTTACCAGTAGTAC…
SaFbox99	TTTTTTTTTTACTTTTAACCGTGTTTATAATTTTATATCGTTAAAATGGACGGAAAAAAGTTGCCAAAGAAACATCTAAAATAAAAATACATGGGAATGGTGGAGGTCAGAGTTTGAACCCTGTATCTAAAAGTCTTATGACGGAACCTTTACCAACAGAGTCATCACTCTGTTTATTGAGTATTTTGTATCAGATATTTTTACTTTCATGGTCAAATCATATTCTTATACGATATGTTGTGTTTACCTTAAAGTGTGAATCATTATGGTGTGTGTATGTCATCCCCCAATCAATGTGTTTAGACTATAAAGACTTGTTTGCATGCATGCATGCGTGCGATCGATTCTTTGCATGAACTTCCGTAATCGGACTCCGAGCTATCGAAAACTTCTGTAGCT…
SaFbox100	GGAAATGGGAATGGTGTGATCGACTCGTTCGCGCTTTATAATGTTATTGTTGGAACCGCATCCGGCACAGCGCAGTCAGCTGCGTTGACAAAATGACCTCGTTTTGATGGTATTTATTATTAAACTATGTCGTATTACTAAACTTTTTTATCCAAAACGACGTCGTTTTGTTTTATCATTATAAATAATATATATTATAATAAATCGCAGCACTTTGCAGCGCTACACCGAATCCATTCCCGTTATTTTTGTGTAAGTTTACATGGACCGTGCATCTACTACAATCAACCATTAAAATAATATGGATAAAAATGAAGTACTTTTTTATATTTATTCTATATTTAATTGGGAAGAATGATATCGACATGTTCTTTGTATTTGAATTTCTTCACTTTTGTC…
SaFbox101	CGAGCGCATGGCTATCAGGAAAACTTGGATGCAATCATCAGCTATCAAGTCATCTGATGTTGTTGCACGTTTTTTTGTTGCGCTGGTGAGCTTCTTCTGCCTAACTAACAATTTTTTTGCTGTTTTGAATTGAAACACTGTGTTCAGATCTGTTGTTTTGAGTCTTAGAGGCTTATAATATTAATCTACCGCACACAAACAATTGGCATTTGTGTAAACATTTTCATGTATACTTACGCGTCTGATTTACAAATGTAGAATACAAGGAAGGGGGTGAATAAGGTTCTGAAGAAGGAAGCAGCCTACTTCGGTGATATAGTGATTTTACCATTTATGGATCACTATGAATTGGTGGTTCTTAAAACTATCGCAATTTGTGCATATGGGGTATGTTGTACG…
SaFbox102	TAGATGTAGAGAGATGGTGAGAGAGATGTGTGGTGGTGGGCCCGGATGAGAATCAGAGAAGTGTGTGCGAGTGTGTGATCCTTCCGTTCCGGCGATTGATGATGAAACGATGAAAGAGAAGACCGGACTAGCCCTCTCTGATTTTCACTCATCTCGATGCTTTTTTCTTCAAAAATTTGCAATCGGACCAATTGAACCATAACAGTGTTAATACTTTATTAATTAACTCTATGACTATTACTGTATCGATTAAAAATACTCTAATAAAAATTTAAAATCATAATTTGGATGGGAGTTGGTACAATAAAAAGATTAGATACTGTAAAAAGATAATTAATTTTATAAAGTATAAAAAATTATGCAACGTTGATCGAATCAAATTGAAGGCTCAGGATTAGA…
SaFbox103	GCATCCCAGTGCACGCTCAAGTGCCGCTAGGTTACGTGAAATGGGTTTGACCACATATATTTACCATTAGAGCATTTTAGAAAAAGTGGTCAGGTCCACTTTTGGTTGACAAGTCCACTTCTTTTTAAAATGTATAATTGCGTCCTACTTGTAAGTAAAAGTGAGTAATATTTATATGTAAATGGGACCCATTTGTAAGTGGAAATAGACCTATGCATTGGAGCAAAAATTTCATATTTTTTAAGGTGCAGTTTATAATTATGTGGCGTTAAAATGGTCTCACATGTAAGTGGACTTGGGGTTTCCATTGGGGATGCTCTTAGAGCATCTCCCATGGTCATTGTCATAGCATCCGCACTCATGAAGCTTTTCAATCTCATCGATGCACCTATGCAATCT…
SaFbox104	TTCGGGTCACATTGTAATTTTCAAATTGAAAACGCTGCCAAGTCATTGCATTGATATCTAACATGTTTCTTGGGTTTTCTTCTCTTCTTTTTATCCATCAAAGCACAGCTTCTACAAATCTTGATTTTCATAATTATTCTATAATTGTTTGAATTATTTCCCACTGTTAATTTGATGATCTTCTTTCAAGGTTTTCAAATCTCTATTTCAGATTGGTTGCTATTTTTTTTTCAGTCTCTGATGTTTCATTTTAACATTGGTGTTTTTTGTTTTTCTGTCCAAAGGGGTTGATGGCGTCGAGTACATTTTTTTACATGTCAAACTAGTACTGAAATTAATGCTCTCCAAAGGAGTTTTTGTTTGGGTGTCCAAAGGGGTAGATGGCTTCCCGTACATTGG…
SaFbox105	CTTGGCAGGACACAACAAACGGAGGAGAAAACCTAGATTTGAAAATCGGCTTAACAGACCACACAGGTTCCAGCCTTACCAATGCCAAGGTTGGTACTTCACATATCCTTACCACTCTTAATTTGTAGAAACTACAATACGCATATCTCCGTTGTTGACCGTATACATTCTATTAAAAGACAAACAATAGTTCCTTCATTTTAATTTTTATATATCTTTTTTTTTGGTAGAAACTAGGCCGCAAGGCGCGGTGTTGCCTCCCAAGACGCATCTTATGACGGATCTACTCCCTGCCCGCGTTCTATTTCCAGATATATATGAACAAATCAATGGATCAAGATTACAAGGCGGCTCAGTATATGGTCCTACTCATATGTCTAACAATATTCCCACGCTGAG…
SaFbox106	TAACGATCTACGTAGTTTTATAATATTTTATTTTTTTATTTTTTTTGATGCATTATATTATTTTATTATTAAATCATGTCATTCTTTCTAATTTTTTTAAGTTCAAAACAACTTAATTTTGAATGTTTTTTTTACAAAACTATATCATTTTATTCATAATATCACTCGGAAATATTGCTTTGAATCTGAATTAGTCAAATAAAACTTAACATTCTAACACTTATTTCCTCTCTACAATAACTTATTTTTCTTGTTGTAAAAACAAACTTCAAAACATAGATAAAAACGTAAACCTGAAGAATTTAACCTCTGTAATATTTTAGAAGAAACACAACAAAAAAAGCCGCGATACAAAGGGAACTGATGCCTAGTAAGACTGTCTGTATTATGCGGAAACAT…
SaFbox107	TTGACGATGAATATTTAGCTGCGGCAGTGAAATTCTATGAAGCACAAGAGAATGAAGGAGGCACCTTAAGCCGCCTTTCAAACATTAAATTTGATAACCTGGAGGGTAATGTCTGTGAAGTTGAGTTCATATCAAGATTGGTCGATTGGTGCCCAATGTTAGAAACAGTTTCAATCAGTCCCGTTTGTTATATTTTACAAGATACAGAGGAATGGCTTTTTAAAGAATTGATGAATCGCATGGGATCTAAATCAGCAACTGTAAAAATGGAGTTCCAGTTTCAATCACAGTGGAATAATAAGAAGAACACTGCTCCTCCAGGTGAATGAAGTTTGGATTTGGATCTGGATCCGGTGCTGCGGCCTAGAAACACTTTCTCAACTGAAGCAACACAGCCTT…
SaFbox108	TGTCGCTGCTCCCCAGCCGACGAAACCCTAAAAAATTACTTCAATCAAGTATTAATAATAATAAAAAAAACATAGAAAAAAAAATATTCATAATAAAACAGAATCAAATTTCAAATAATTCAGGTTAGTGTAAATCTAATTATTATTTTAATATAAATATTATTTTAATATTTTAATAAGATGATTAATATTAAATTTTTTTATCCTGTTAAAAATTCATAGACTGATCTCATCTGATTGTTTTTGATCGACGGTTCGATAATTTTGAAGCTACATTATTTAAATTTGAATTGGACCAAGAAATCAAGCCAAACGCATTAGAGTTTGTTTTGTGCCGACGGCAAGCAGCAATGTCGTTTGGTTTGTCGCATGCTTTGTGGATGATGCGTGTAGTGTAGG…
SaFbox109	TTCATGAAAGCCTCAGTTGCCAAAGCTATCCGATTGAAGGGTATTTTAGAAGAGTATCAAACTGTTTCAGGTCAAAGTATTAATGTGCACAAATCTGAGATTGTTTTCAGTCCCACTGTTACTCAAGAGTTAGCAAATGCTATAACTGGAATTTTTGGAGTACATAAAGTCAATTCTCATGGTAATTATCTTGGTATACCTTTAGTAGTGGGAAGAAGAAAATCTGAGTTATTTAATTTTTTATTTGACCGAATGTGGAAACGGATTCTAGGATGGAAGGAAAAATCTTTATCTATTGCAGGTAAAGACGTGTTGATAAGAAGTGTATTACAATCCACTCCACTTTATGTAATGGGCTGTTTTAAAATTCCAGATGCTCTGTGTAAAAGACTTAATGGT…
SaFbox110	TGAGAAGAACACGTTGGTTTGATTGTCGCCACGTGGCGTGAGATATTTTGGTTATGAAAATATCTAAAACACCCTCTCATGTCCTCTCAACCAGACGTATGTTATTGGTTTAGGTTCCGCCTCATAAATTTTTATAAGTATATGCCGGCAGGCAAGAATCATCCTTGCTGGAATGTGTCTCGTTAGATATTTTTTTTGGAATCTGAAAATATCTTTTTAAAAATTAGAATTTTAATACTACAATTTAATGAGATGAAATTCACAATTTACATTGAAATTGTTTATTAAGGAGTAATTAAAAATATGAAAATGAACAAATTCGGAAGTTTAAGTAGGCCGTAAACGGGCCTTGAAATCGTCAAGCGTGAGGCCCTTTTCAATGTATTGGATGTCAGTAGG…
SaFbox111	CTCGTATCTGAAATCCTAAATGCACAGCACTGGATCTTCATTTCGTAACTACGTTTCTTCAAAACGCATCGTTTAATTTATGAGTCCTTTTTTGAGTTTGTTCTTTAATAACCTTACATATAAAATAATTTAGTTATTATGAATTAAATTTATATAAATGTATATAAGTATATTTATTTATGCAAAAGCTAATATAAAAATGAATTATTTTTTCCATTTTATTTTATAAACTATCATAATCTTTTGACTATATATATAAAAATAAAAAATAAAATAATATAGTATATTGGCTCGATGAACAACTTGGACTGATAAATACAATGTACTTGAACAATACATTCAAAAAAAAAACAATACATTCAGTCTGATTTTATCGGACGGGTACTCAATCCGAATATA…
SaFbox112	TAGCGCGTGTTACTCACACATACGCGAGATTTAACGCCGCAATGACAAGAGGGGGTGTTCGGTAATTTTTTAGACGTTTTGAGGTTTAAATGTTAGGAAAAAAGCTAATGGGGTTTAAGTGAAAAATGCGATAGATATGAGGGTTTAAACGTAATTAAGCCAAATAAATAATTGATAAAATATGGTATAGGATGCACTTAGCTTTATGCAGATTTTTTTATCTTTTAAATATTAATTTCTTAAACAGTGCAAAAAAAATTGTAGTTTTTTTCTTATTTTGAATAACAACAAAATTATATTATCAAAATACAAAAAATCTCATTATTTATCATCAACAATTTATTTGCACAGGTTGGACTGTGCGATAAAGGCTAGTATGAATTAAAGTCAGAAACAACG…
SaFbox113	ACCGAGATGGCCTCCGTGCAGTCAGGAAATACATTCCCAGGCTTCAGCAAGATCTCGAGCTACTCCAAGCGCATGCTAAAAATCATGCTGAAATTATAAATGAGCCTATTCCGGAGTTGGAGAAAACAGATGAGAATAGTATAAACTCAGCAAACCAATCAAATTCAGGATCAAGATACTCTGCTAGGTTGCGAGAGCTGATCGGTGAAGGCAACAGTTCCTCAGATGACGAGGATAATATAACCGATCTAGAAGATGAATTAGATTCAAGCGCTCTATCAGACATTTTTGAAACTGAATCTGACTCTGATGCAGAGCAGAAAGTAGAAAAACCACTATACCTGGATGCGTTCGAGAGAATCCCGGTGAAGAAAGATAATGGTTCAGGAGACTTTGAAT…
SaFbox114	TGATCACTATGTACTCAATACCACCAAACCCTTTACAAATCACCAACTTTTAAAGCCCTAGTTCTTCGCAGACAATTGAGATTCATTCAAACACCTAACAATTAAACACAGCAGCATCAGCAACAACAATGCAAAAACAACAACCACAAAAAAAGAGTGAGCAACAAACAAGCCAAACAAACCCAATAAATTTAAAAAAAAAAAGACTATAAATTTTAAGCCCTAAACCTGAACAAATCAGCTGCTGTATTTCTGGGGTTTGTTCAAAATACGCAAATTTACAAACTTTAAGACTCGGAATCTGGGTAAGGATTGTAATTTTAGGAGATGGAATTGTGGGGGTGGACGAAAGAAGAACAAGGGTTCGAGAAACCCCCTTTCGTTTCTGTGTTGAATGTA…
SaFbox115	TAGAGGAAGAGATTATGGAGATAGAGGGTTGGTTTTGGGTTTAGATTAAAAGGGAGGGGATGAAGTGTCGTCGTTTTGTGGGAACCTGTTTTGTGGTTGGAGATGTTAGAGTTTAGTTGTATTCATGTTTTTTTAGTATCTTTGTTATATGTTGTTTGTTGTTATTATCGATGATGCGGAGATTAATAAAAAATAACTGTAAGAAGAGAATAAAAATAAAAATAAGTTGATGAAAAATAAAGTACGAAAAAGAGTGTAATATGAGATATAAAGTAAGAGAAAAAATTGTCCAAAAAAAACAAAAAAATAAATGATACATTTAAAATAGAACAGGAAGAACAAATTAGAATATTAGATTAGGAGTTGACAGCAAATGCTTACTTATTATTCTAGTTTTTT…
SaFbox116	CTGTTGTTGATGACACAAAAGGTGTTAAGTTTGGCAATGGTGGTTTATAATTTATATGAAGAGGGCGATCGAGCTTTCATTGAAATGAGTCCTGTGAATTTGTTAGATAATTTCAATGAAGCTTCGCCACTTTTTAAAGACTGCATTTCCCCGAGGATCGAATAATGTTTGATGATTTAATCATTGGAAGCTGTGGGGCTGGAGGTTCTGTGGATTGTCAAAAGTAAATAAGGGACCGCAGTTTATTCTGAGCTCGAATGGAGACCGTAGGTTATACACATCTTGTCAGAGTCGAATGAGTTACAACAGAAACACATTTGCAGTGGATTTTGAAGATATCCTCGTCTTGGATCATTGGTAAATATTCCAGTACTGTAAACTTTTAGTGCAGGCTTCAGC…
SaFbox117	CTTTCACCACCACCGCAGCAAAATTCTTTGCGCTTCCATTGACGCCGTCCCCTTTCGTCTTGAGAAAATACAAGCCAAGGTACTACTACTACGGTACGACGACAAACCAGCTCAGATCTCAGATTTCATCCATAAACCCTCCGTCACCCTCATCTTCGCTCGTCGCCCCCTCCAGCCCTAGTCGTCGTCACCCCCTTCAGCCTTAGTCGCCACTCGCCGTCACCACTTCAAGCCTCAGCCGCTAGTCCCGCCCAGTCGCTGTTTCACTTTTTCCGGCATCTAGAAGAGCTTCACTTCGGTACCTCTCTAGGGTGGAGATTGGAAACCTGTCATTCTTTACGGATGAGGTTCTCCTTTCTCTACCCCTAGTAATAAATATTTATCTATATTTGGTCACAT…
SaFbox118	CAGCGGTCAGCGTACGTCCGCAGTCGTGGGAATCGACTGATATGGTAGCGGAAGATGATGATCGAAAGAGAGTATTTGATTTGAAATGATGAATGAAGCGGGAAGGAATGCTCTGATCTTTACGATTTGAAGGAGTCGCGGAATCGCCTCAAACCCTATTTTGTTTAAACGTTTTTTCTTTCTTTTTTTGACAAATTAAACGTTTAATTTTTTAATGAAGGTAATGTAATTAATACTCAGTACTGTGCAGTTTTTTTTTTGAAAGATGAAATAAATAGACATTTTGAAAATTAAACTTATGCTTGAATAAAAATAAATGTATAAAATGATGTTGTTTTGGATTATACATATGGACAATCTGATTTTAAGGTAATGAATCATTTTTATTTACGTGCACCT…
SaFbox119	AACATCAATGTGATGGGCACCCCCAGATTCTAAATCCTGGATCCGCCCCTGGGGGTCGAAGCAGGCTTTTGTCGCGCGATCGCGAGTGGCTTGCGAGCTCGGAAGGGTGCTTGGTTGCGCTCGCAAGGTTTTATGGCTTGCGCCCTTTTTTCTTGTGAGCTATATTTATCCTCTTTTGCCCAAAAGTTCATATCGATTGCGCCTTAACACATCCTCAATTCGGGCTTTTTAGTCCTTTCCCTGAAATAAGCATAAAAGCGTTTAGCAAGGGAAATATGAATTAAAACAATCAAACTTCAAGTGCGACGGTACGATAAAACACATGTATTATCAAGCTATCAGTAAGGCAGAACGTAATCTGATCTTTCCAAGATGTTTCTTATGAAACACGTGTTTGAG…
SaFbox120	TTCATTTTATTTTAGTAGTAGAGTAAGATTGAAATAGGGCAGTTAAATATTTTTAGAATGAAAAAAATACAATTAATTTAAATTATAATCTCAAATCTCAATAAATTTATATATTATTTTTAATTAAAAATATTATTTTAATTTCAATCATCAAATCAACGATTTATCAAAAGTGCGCAGACGCAAGCAACCAAGCGTTGAACCTCAGGTGTGTTCTTGGATCAAAGAATGTGGTGTGAAGCACATATCAATCAGAGTTCCAGAAGAGGACTGGAGTGAGTAGTAACCGTTTCTGGAGGGACCTATTCCCTCATCGGTCCCCAGATTATGCGCAGCCGCAGACACACACACCAACATGTTTGAACGTGTACTGTTAAACCCAATTATAAAGAATTCTTA…
SaFbox121	TAAACGTTTAATTTTATTTAATTATGGTAATGAGTGTTATATTTAAGGAAAGAGGTAATTACGGAAAAGGGTGAGGAATTTTAATTTTTCAAGAAAACCAAATTTATGTTTATTGTTTACAAAAATTCATCATTTTTCATTTTTCATACATTTTAACGGTGTGTGAATAATACGAGCTCTTAAATTAATGCATACAAAATAAACATATGAACAGTACGCGTCATTAAAATTGACGGAAAAGTGGAAAATAGTGTTTTTTTGGTGAATAATGAAATATAATTGTAGTTTTTTGAAAAATCTAAATATAAGGATGGTTCCACGAAAATGACCCTAAAATAATAGTAATTTTTTTAAATTATCCTTATAGGAATAAAACCATTTTGAAAATTAGAGTTCATG…
SaFbox122	GAAGCAATGCTTTCTGATCTGTACAATTTAAAGGAGTCGCGGAATCGCTTCAAGCCCTAATCTCAACGAACTCTATTTTGTTTAAACGTTTAATTTTATATGGGAAATTACGGAAAACCACCTTTCTTTGGGTGGTTTCCGTGGAACCACCCCTATGTTTGAAATTTCTACAAAACCACCTTTTTGTTTCTAAAGTTCACCAAAAACCACCCCTTTGCATTTTCCTTCCAAATTGATGTTTAAAGTTTCCATAAAACCACCATTTTCTTTTTAAAGTTCACCAAAAACCACCCATATGTGTTAAAAATTCATTTAGAACCACCCATTTGTTTCTAAAGTTCATCAAAACCACCCATTTGTTTCTAAAGTTCACCCAAAAACCCAAAGGGGTGGTTTTTG…
SaFbox123	TTTGGTCAAACGGCGTTGACTTGAAGTTGGAGTGGGTTTGAGTTTCCGCCGCTGGGTTTTGTGTAGTGGAATAAAAAGAGGAAAATGTTTATTTATTTATTTATTTATTTATTTGAATTTGATTGAAGAAAATGATAAGAAGAGCTTTGAATTGCGTAACGGATCTATACGCATTATAAAGCAGTTTTAGGTTTATAGATTTGATTTTAAGGGAGTAGGGTCAAATGGAACTGAATCAGAAGATGCGACATGGAATAAGATCTGGTGCTGCTAACTGCAGTTTCCAGCCAAAAAAATTTACTAAGTTTTAATATTATAATTTTTTTAATTCCATCATAAACGGGTTCACTCATCCCTAACTTGGTTAATAGATTAGGATTAAAAAAAATCAAATATAGC…
SaFbox124	GCATATGTTATGTTATCTTATTCTTACTTTGTTTTTAATTTAATTTGTTTTATAGTATGTTATCCTATTTTGAGTGTTTATTTTGTTCTTCTTGTTTCATTTTTGTATAATTTTTTATACTACTTTATCTCTCACGATACATTGTCTTTCATACTTTAATTTTCTCTTACCTACTTTTATATTATTTCTCCTCTCACAACCTCATTATTTCTTAAAAAACGTGTCCTTCCTCAAAGAGGAAGAACAAAACCGGACAGAGGTAGTAAAACATTTGAGTTTCAAAAATATAAAGTTTTTGGGATCCAACAGTTTCATTTTGCGGGATCATTATTTTTTTGACAATGTATTATTTTTTGTCCGTAACATTGATACGTGGAAATAATAAAAAATGAACGGGAT…
SaFbox125	CCCTTAAAAAAGGGTCTGGATCCGCCACTGAATATAAAGAGTGATTATTCATTGCACGATATTTCAAAGTACATGTTGAGAATTTGTTGTCGGGTTTAAAAAACAGAATATTACGTTGAAACCCATAAATGTTTGGTCGTTTATAGTGAAACCCACGTATAAAAAGTTCTTATTTTTGAACACATGTTGGTTTCTCAAATTTAGTAATACACCCATAAAACTGTATATGTTACACTTTGTCGTTCGTAAATTGATTCTGAGTTACGGTTTCGAATATTCACTTGTTTATATGACTAGTGGCTGTATTATTAAATTTTAAAAACTAATGTGAGTTTAGATATAAAATTTTAAAACTAATGTGGGTTTAAATATAAATTTGTACGAAAGAATGTGTGATTT…
SaFbox126	ATGAGGTATACCCATAGTTTGGCGAGGGTTTAGGGTTTTATTCAACCGTATACCAAAACAATTCAACTATGAAAGTACATCTAGATATACAAGTTCAAAATATTTTTAAATCTCATCTTTCATACTCTGTTCCATTGTTAGTTTCAATAGTCGCGCCTCATTACCAATTCCCCTGCAGTATACAAGTTGCAAGTTTTTATTTGTTTTTGCTGTTTCTTTGAACCAGGTTGGGAATATGGGCCAACAACATTTTGCATCCAACATATTTCAATTTCCGACGTCCAGGTAAACCCCTTACCTTTCTTCAATTCCCCAAGTCTTAGTGGGTTATTTCTGGTTATTCAATGACTATGCTATCATTATTAAGGCCGTAATTATTATTGTTTCACATAAATCACT…
SaFbox127	TACAAACGAAAGAATGCAATTTCGTGTGTCCATTGAAAATTAATCAATGATTATGATAAAATCTAAATATAACTTCAATCATCTTGTGTTTTATGCAAAATTCATTATTTTAATTTAAAATATTATTTTAATTTCAATCATCGATTTAATATCAAGTATTTCTGTCCATGTAAAATTTATTTGTCTACTTATCCCACCTCACCTTCAAAGTCAAAAGGGTGAATATTTGAAATTATAAATACTAAAGTTTACTATAATTGATTATAAATATTGAGATTGTCTTAAACAAAAACTACTAGCACAATTCGAGTTCTGCTCGGAACCACCATTAAAACTTGAAATTATTTTATATTCATATGTAAAAATATTAAGATATTGTATTAAAAAACTAAAAAAATC…
SaFbox128	CATGTGTGAAATGGAAGATTGGTGATGGTGATGAGAATTGAGATTGTGGATTGGAGTATATAGAAGGGTTTTATTTGAATGAGGAAGGAGATATTTGAAAGGACATGGAATTCGAACGTTTGGAACATGTTTCGGATGACTCTGTTCATTGTCATCTTCGTTGTTACATCAAAGTGGGCCGTAGTTGGGCTTTGGCCCACTGATTCCATGCCATTTGTTCAACAAAATGATTAATAAAAGGATGCGATGATTTTCTATCCAAAAAAAAAGAAAAAAAAGAGGATGCGATGATTTATTGATTTTCAGTAGTTAAAAGGACATAATTTTAATAATATATAATTAAATAATTTAATTTTGTAAAAAATTTACTAGCATCATTTTTAGTAAAAGTATATAATA…
SaFbox129	GTATTTTAGGAAATAAAAAGTTGCATCAAAAAGTAACAATTTAGTCCATCCTTACGGATTATATATAAGTAGATAATCGATTATATATGTAGATTCTATCGAACTCAAACACCCGATGGAAGCACTCGCTCTCTCCCAAGATGTATCATTTAAGATATATTTAAAAAAAAATAAAGATATACCAGGTAAAAATTCGTAAAGAGAAATGGTGAAAAAAGATTAATGGAATAGAAGTTTTTTTTTAAAAAATGGGTATAAATAGTTAACTTTTTTTAAGGTAAAATTTATGAATTATGATAAACTTTAATACTATTACTCCCAATCGAAAAAAAAAAACTTTAATACTATTACTCAAAGGGTCGTGTTAAACACGCCAAGGGGTCGTACCAAAGTGAAAGT…
SaFbox130	TTGTTGCCGCCACACCACACCAATGCAATCGGAGTTTAAAGAAGCCCTAGAATTATTTGCCTTGGCTTAATTGCACAAATTAAAACTCATAAATTAATTTTCAAATATATAAAAATTAATATTTATTACTATTTAGTATAATTTGTACGAAAATAATCACAATCTGAATCTGCGGCCATTACTTATTTTAAAGGAGAATACATGGCTCGTGTTCAGATCCAGTGACTATACATATGTAATTTTTTTTTATAAAAGCTCCCCTTCTGCATACATTTATCATGACTTACAAACTTAAAATAAAGTCAAACTGGACATAGGGGTGTAAACGAGTCAAGCCGTTCACAAGCTACTCGAGATCGAGCTTGGTCAAAGCTCGGTCAAAGCTCGGCTGGACACTAA…
SaFbox131	CACTTTATCCTATGTTTATTTATATTTATTTTATTTATTCATTTCCGTAACGCTTATTTTATTTATTTTAGGGAAAAGTACAATTTGTGTCCCGAAGCCCGAACTACCACCACTTTCCAAATTACAATCCGAACTATCAATCTTGACACTTTAGGTATATTTTTAAAATTGAAACTTATGAAAGTTCGTTTTTTTGAATAAAAATGTTACTAGACTCAAACCTTTATAAAAAGACTTGCTTGCTAATAATTTTTGGAATTAACAATCAATTGGTTTGATCGAAAATCATGAAGTAAAATTTTGAAAAAATACCTAAAGTGTCAAGATTGGTAGTTCGAAGTGTAATTGGGAAAGTGATGGTAGTTCGGGGCACCAAATTGTACTTTTCTCTTTATTTTA…
SaFbox132	TCTGTGCGTGACTTTATTGCGTTTCGAACTTTAGATGAGGATTGATACGGCGTGATTGAGTTGGTATGGAATGCTGTTTTTGTTAGGGATTTTAGGGTTTTTTACGTTAACGATCTGTGTTTGTGGGATATATCATTTATGTTAAAGCTACTAAGTCATATATGTCAATCAAGTTTGCTCCCGTTTATCAAAAAGAGAAATGAGAGACGTCAATTTATTGTAAGGATGATGATTCATTGATACTCTGTTATATGCATGATTTTTTTTTTGAAACTATATATACGCCAAATACCAAAAATCTATGTTAGTAAAACAGGTTTTAAACAATTGTTGTTAGGTACAAAATATTTATGGTAAGTTGTTCGCACAGGTTTAACTGTGCTTAAATAGCTAGTTTTA…
SaFbox133	CAATCGATTCTTGAAGTCAATTACTCGGTATTTTAGTAGGATAAAAAGTCTTAATCTTGATCGTTGATTTTGAATAAATCGATGGCTGGGATTAAAATGTTTAGATTTAATCTTGATCGATGATAGATTTTAGATGGACGCACGAGATTGCATTTGAATCCTTAGACGTCGACGTGTATCATTGGTAGAGGTGTTCACATGCGATCTATGCTTAAAGTTGTGCAAGATATTAATCTACATTAAACATGTATGAATTGAAAAATATATTATATTACATATATGGGAATGAATCTTGTAAAAAGGAACAAATAAGTTATAAAGTATAAAAAAATTCTAACCATTCATTTTAAAAATTCAATGGCCCAGATGTGGAGAGAGAGAATTTTTTAATATTTATTT…
SaFbox134	TCCGGTACTTCAGGTTTTCATATTTTGCTATACTACATTAATGGCGTGAAATCGACTGCAATGATTGTCAGGTGAGGCCTTATCCTCGTCGAGCATTTGGTGATGGAGACGGCATCCTAACTTTAAGTGAGCTTGGTCTGACCAGCAAGCAGGAAGCCTTGTATTTGGAGCTCATTTAGTCCATAAATTCTCGCCATTCAGGTTATCATTTTAATTCGCACAGAATCTCAAGTCCTTCTGAACACCGCTGTCCGTCTCAGTGCAGTTCTATTCTCCTGTTTTCATTTACTGGTTGAAATATTTCCTAGTGTTTCTCAAATCGTATCTGCTGATTAAAGCAGTGTTTAGTCAATTTATTTCTTCACATTTTGTTGCTAGTTTTCATCTACTTTTCACCTG…
SaFbox135	AATATTATAATATTTTATAATATGAGTAAACGGACAGCATCGAATTCAGATCCTTGACTGTGTGATTGATATTGGGAAATAAGGGGATGAATCACATATAAAGGCACAAGTTTCATATAAAGTATAAAGATTTCTGAACCGTTGATCATTACCATCTAACGATCATAAATAATCAGTTAAAAATATAATTTTTTTATAAAAAAAAGGTCGGACGGTCGCACTTTTTCGGCTCTTTCGATGCATGTACTGAAAGTGGCATTCGATGCACAAACGACAATTGTGCATCAAATGCCACTTTCATTACATGCATCGAAAGAGTCGAAAAAGTCGACTCATCCGACCACTTTTTACCTGATCTGCTCCCACCTATTTGTAATTAATCATGTCCACAGAAAAAGT…
SaFbox136	TTTATTAGAATGAAAACTATTAAAAAAATCGACTAAATTTATGTAAAATTCTTGTGATCTTCGAGTAGGTTATGGAGGTGAGAGCGAGTTGTGAAGATGGAAAATGTTTCTAGAGTGAAACATAGATGACATGTATTTATACATATGACGAGGTTTGAGGATGAGGTTGGAATGTTGGACGGAGGAGGGAGTGGTCAAATATGGAAGCAACTAAGGAACGTACTTGGAACGGTGTGGATCCAAATAGCAAATACCGCCCAACATGTCCGACTTTTTCAAAATTTATGTAACACGTGAATATTCATAAATGGAAAATGCTAATTATTTATACACGGTTTGTGTGCATTAAATTGCTTAATTAATTTATGAAGTACTACTACTACTAACATGTGGGCAAGC…
SaFbox137	TAACTCTTGATCTCACACTTCTACGGCAAACAAAAACTAACAATTAGAGAGAGAAATACAAACCCTAATATTGAGATAACAAGCAGAAGAATGAGAGAATATATAATGAACAAATCAAAAACTTAATACATACGGTTGTGACTATCTAACAACGAAGAATTGCGTCTGTTGGGACGTCAACTCTAGTCATATTGACCACGGTTTGACACTATAATGTTATCAAGTCTTAATACATGTATGAAGAGTGTGACTAAAAACCTCGATCTAGGGTTTGTGAGGGAGATGGAAATTGATGATTGACATATACTGTAGATGATCGATGAATAGATGCAGGACATCGATGTAGTTTTATAGCATGAGAAGAAATGAAAAGGCGTGTGTGAGAAGCAAAAATGGTAG…
SaFbox138	ATTAACAATGCAGTTTCTATAGATGGATATATTTTCTGGCTCGCTAATGGACTGCAGCATAAGACTAAAACTGAAGCTGTCCTGAAATTCGATCTGGCTCGTGATCACCTATCTCCAGTCCTAATCCCACCTGAGGCCACTACAAAAACCACACCACACGAGCATATAAGACTTTCGATCCACGAATGCAATGGAAGTATCAGGCTAGTAAGGTCCTCGTGTAACTCGGACCTAAGTTGGTGTATCAAGTACATATGGTTACTATCAACTGTTGACGAAACATGGAAGGATGTGACTTATTGCTATAAAGCGGCATTGTGCAAGTCTTTTTGTCGTTGGGAAGTACTGGTTGGGTTAACGTCGGATTCGGTGGTAGTGATTGGGAGGAAGGCTGGTTGT…
SaFbox139	ACGGGACAGGAAGAATGCTTGTGGATTGCTGAAGGAGATTCATCAGATAGAGAAATGCAGCCGACACATGGGTGACTTGATTGATTCTGTTCAGTTCCCGTTGACCGATGAAAAAGAAGCCGAGGTTAGAAACACAGTGGCTGAGTTCTCGCAAGTCTATGAAGCATTGAAGGAAGAGTTAGACCCGTTAGAGTATCAGGTAAGGGAAGTGTTTCACAGAATTGTCAGAAGCCGAACAGAAGCTCTTGGAACATTGGGTAAAACTCACGAATGATCAAAATAATTCTATCACTCTCCGTCCACTTAAACTTTGCTTGTTTTTGGTAACGGATTTTACCAGGATTAAGTACGATGAACCATTCTGAGTTCTGCCTTTGATATCAGGTTGGATTGAATTTC…
SaFbox140	ACTTTAATTACAAGTGCTACTCTATGTATAATAATGCTAATGGAATTGGGACTAAGGATGTGTTCTTTTCGACTCAAAAACTCGATTTAAAAACTTGAGTCGACTTAATCGATTCGATTCGACTCATTTCGATTCGATTCGACTCATTTCGATTCGACTCGACTCAAATTAAATCGACTCGACTCAACTTATTTCGACTCGACTTAAAAACTCGAAAATCGAATCGAAAAGAACGAACCGTAAGTCAAATCATGACATTAATCAAATCATGGTTATTTAAAATAATCTAAATTAATTAATCTTACACTAAGTCAAACAGATTGCTGTCATAATGTGCATACGTGTCATTTTTTGCATACGTGGACGAGCCACGTGGAGAAAAAATAAAAAAAAATTGAA…
SaFbox141	GTGGTTTGGATTCGGCCCGGTTCGTGTAATAAACAAAAATTCATAACGGAAATAAAAATTACTGTAGTAACACGCAATTTTTTCAAAAAATATCAGTACATTACGATTTTGCAGAAAATAATACGTCAAAACTTTTATTTTAAAATTTATAATAAATACTAGAACATACAAATTGGAACACAATATGTTGAAAAAACTTATACTTTATATATAATTTTTTGCACTCCCAATTTTTTTGTTTCAAATTAATTTAAAAAATATATGTACGTTAGTGGCTTTCGATGATGCAAACAACTAGTTTGAAGGAGATGCTTACAAATGATTCTTTTTTCTTTTTCGAGATGTGGAGTGTTTTTTTTTTTTTTTGATGAAAAGATGTGGATTGTTGTTGGAGAGTGA…
SaFbox142	TATGGACGGCCACGATTGAGTCATCTATAAACGGAGGTATAACTGACGTAAGTTCGCGCAAACCCTAGAAGGCCCAATTTTATTGGGTCAACAAACTCCCCAATCAAGCCCAATTTTATTGGGCCCATCGATTCTTATTAGTATAAAATAAGCCGCCGACAATCATTTACCGTCATTCAAAACAATGTTGTTTTAAAGTAAAGTATTGTAGTTTTGCAAAGGATTTCGTAGGCAGACTTTGGTTAAAAATATAATATTTTATACTATGCATATTGGCTGCCAACAACTGTTCGCATCACCGGATCCAGTTCCGATAAAATCTCGAAATATAATAACTCCGTAATTAGTGGTTGGCTTAATAATAAACTCGTAATAAAATTATACCGTTTTATAACTTTT…
SaFbox143	TCGGGATAGGATTGATCCCATTATGTTAAACGAGATTGACGAATCAAATGAGTGGTTGATTGGAAGAATGGAGGAAGATGAAAAAGATGATTATGTATTTGACAATGATATTTTAACTTGGGATATGGTGGAGCAAGCTAGTGGAGCTAGTGAACCTTATTGTTTTAGTAGATCAAAAGCTAGGGAAGCTAAAAAAAACGGAAAATCTCCCATGGTGGAAGTTGAGGAAGAAGAAGAACAAGAAGCTGAAATTTCTGATGAAGAGAACAATGGATTGGAATTAAGGATTAATGTGGATGGTGCTACTTTACAAGATGAGGATGATGATCTTGACTTGGACTTTTAAAATAATTATGTTTACCGGTCTTTCTTTTTTTGAACTTGAACTTTTTGATGAAT…
SaFbox144	CTAAATTTTTGTTTTAAGAAACAATCCCACACCTAATTTATTATTATTAATTATTAGGGATCAGATAGGATATAAAGAGACATCTCCGTATAAAGTATAAAAATATATCGCCCCTTAATCGATAATATTTGTATGGTACAGATTAAAAGCTTTTTTACCAAAAAAAAATAAATCCGACAGGTTGAAGTATTTCGGCTCTTTTAATGTATGAATTGACAATTGAATCACAATTTTTCAAAAATGTCACTTGTGACTCAAATGTTACTGTCTAATTTTTTAAATAATTTATTAGATAATATTTAGGAACGTTAGATAATAACATTTATACATTTATATGTAATCCATTCCACAACTATTCCCTCATTTATCAATATCTTTATACAGATGAATCTCATGGAT…
SaFbox145	TCAATGTCTTTCCTGTTTGAAATAGGAATGAAAATAGAAGACATTGCTCATGTTGTTCTTGCACATAAACATATTCTTAGCGCCAATACCCCGAAAAGGCCACGGACTATCTTGGGAACCTTAAAAGTTGGTGAAAGTGCCCTGTGCAAGATGATAAAAAAAGATCCTTCAAAACTATTCATTTCAACTTCAACATGTTGCTCAGATGAAGACAGGGCATATTCATTTTCTCTCCAAGCTCCGGCCAGATGTTTGAAGAAAACAACATTCTTAAAGTCGTTAGGATATGCTGAGAATTCAGAAGAGTTTGTTGAGGCCGCTAAAAGGTTCCGAGGCAGAGGGGATCAGTTACAGGAAAGATTCGATTGCCTGGTTCACTCTGGTCTAGACTCCAACACG…
SaFbox146	AATCGCTCAAAAGATGAAAGTCTGAATTGTCACATCAAATGCATAGGTGTTGTTCATTGTCACTCGTTTCACCTCTTTCCATGTATATTCACAAGTTTTATTTTGATGTAATCTAGATTTTTAATTGTTGAAGGTACTTAGATTAATCAATTCGATTTTAATCGATTAGTGTATTTTATATTACATGACAACTATCAAAAAGATATTATCAATCCATGTTATATAATAATATAATTTGTGAACAATTTGAAAATATTAGTGAATGTAATATTCAGAATCATCAACAAATAAGAGAGAAAATTTCATTTTCCAAAAGAGGCCTTGTCAATCAAAGATAGAATTTTCTAAAAGAATATTAAAAGAAAAGAAGTGTAGATTTACTTCACAATTCTCGTTGAC…
SaFbox147	TGAGTGTAGAGATTGTGGTTTGGGGAAATTAGGGCTGGGACATTTCGGGTTTGGGGTAAAAAATATTAGTCCGTAAGTAAAAAAATGTATGTTTAAATGGGTTCGGGTTTAGTAATTTTGACATCGAACCCGTAGTGTCTCAACCCGCATTTTTCGGGTACGGGTTCGGGTTCAACCCGTATTTTTGACACGATCCTTGATAATGACAAAAAATATAATAGTAAAACAAATAATTAACAAATGGCAGACAAAAATACTGTTGCTATTCGAAAATATTAAAATAAAGTTAGTTATGCCATGACTACATGTATCTAAAATAAGCTAATTTCAAATTTTCAAAAATAAATTATTATCATTCTCTTCGAAATTGTAAAGTATAAAGAGTAAATTTCCATAGGA…
SaFbox148	CACCAGAGTGAGTACATCGAAGGCTTGAACTTGTTAACGTCCGATTCTTGACCACCAGCAAACGGATAGATCAGTAGTAGTTCGGATCATTAAAGAAGTGTCTGAGAAAAAAAAAACAGGGTATATATGCTGGTAACCGTAGCTTTGTACTTCAAAAACTATGTGTCTCATCTCTCTAGCGAGGAGCCGAGAACATGCCATTGTTACCTGAATAAATATTGACCACGGAGCAGCACATAATTTAGGACAAGTTATTTAAAATACTAACTTTGCAACCAGTTTTTTCTTCTTCTTTTAATTTAGGACATCTTTGGTTGTAACCGGAACTGCGATGTCAAATTCTGAATGTCAGTAAAAAGATTCATACATCTCATCTAAGAAGTTGCGAAACTAACCATT…
SaFbox149	TGTCGCTCAGATTGGTGATGAATGAGAAAGAGATATGGTTGAGATCGAGGATCGGAATGGGGTTCGCTAGTTTCTAGTAAGCACTCGTATTTATTAAGGATTTGATTGAACACGGAGTCGCTCTGCTCTGCTCTGATCTGAGTCTGCTCTGTTTTCCATACAAAAACATGACAAGAGTAAAACTCCAAATGTCCACACGACAAGACGCATGTATTCATATTACCATGATATTCTTTTTCTCATTAAAATTTAATTCAAAGTATATAACTAAAATCCCATCGAAAAAAAAGTATATAACCAAATGGTTTTTAGATACTATTTGTTGAGTTTTTCATTAATTCCACCTCCGATCCGGAATGTTTTTTTTATTCTTTCCGATTTTGGCGTAAAACTCTTATA…
SaFbox150	CCGCCCGCAATTTAAGTTGTAAATAAATCTACAAATCAACAAAATCAACTCACCACAATATGTGCCACCATTTTTCACATAAGTATAATTTAGCTCAGATGATCTTAACCTAATTAGTACTAAAATAAAGTTAATCAGATGTTATTAAAGGTAAGACATCAACATAAAGCCACCCTAATGATGGAATCTCTTTAACATTTTTTTTCTTCAAAAAGTGGTAATTATGAATTATCATACTTTGATTCCATGGGGACACATCAACTTACAACACTTTTGATTTTCACATGATGAAAACTCATACATAAAACCCTTTTTTAGTTAAATATATTTTTATTCCATATTAATCATATGAATCTATGATACTTTGGGAATCAAAAGAGAATCAACTTTATATTCCCC…
SaFbox151	TACACATATTGTTTGACTGTAAAATACTTTTGGCACATGGGATTCAGAACCGTACTTTAATTTGGTCGTAACCCATTATGGTCTGTCTATACTAAATGTAAATCATCATCTTAGTCGCATGTACACATCAATTTATATTTACTTTTGTTTGGACACGATCTGTTATTATATAAATTAGGATTAATTATGAAAAATCATCTGTATCTTAGAGTGAGTTCCGCGAAATTACCCTTATGTTTCGACTTTCCAGATAATCACCATTTTACTTCATAAACTAAGAACCATCATTTTTACTTTTCAATCCATTTTAACGGCGCGTGAACAATATGTGCCGTTAAATTTTTTTTTTTGAAAAAAAACCGGCCTCAACCAGAAATATTATTAAAAAAGATCCTAAAA…
SaFbox152	TAGATGAAAAAATCACACCTCAATATCAAATATTCAAGTCGACAAATCAAGAATGTTACAGAATTTCAAAGACTACAGCTCAATGGCCGCCGCAACACCTCCATACGACCATTGGAACATTTCCAACCTTCACATACCAAATTAGGCCAACATTGAACACCAGTAATGCTGCAAAGATCAAGCACAGATTCACATCTGAAACAAAAAAACAAGAAAGACTAATTCAAGTAAATGAGAGAAGCATCAGTCTGCATTGGATTCAAGATCTACAGACTACAACACAACCGCATCATCGAGATCAAACACACTAATCCATCAACAAAATCAAAGTTCAAAAGTGAGTAGATTCACATCAGCGTTACCTTACAGCGGATCCCCAAAATTAGGGTTTTCTTCTTC…
SaFbox153	ATTCCCATCATCAATTTCACCTCTCAATCTCACCATCCCTTCCTCATCACTGTTTCTTTTTTCTTCATTCCTTGATTTATATGTGGTGGCCTCTTTTGGGGACTCATCACTTTTGTCTTTGGTATTAGTTTTTCACAAATTCCAGGAAACCTTCTTGCCTGCAATATCTCTATCTTTTTTTCTTGACCTCTCCCATTCCTACCTTCCTCTCTCTTTTTAACCTCATCTTTCTTTCTTTCTGGATTCATAAGACTTGTTCTTGATTGGATTTGTTGAAGAAGATGAAGGTTGGTAGGAAAAGTTGCAGTCTTGATGATGCTAGGGTTAGGTTCAAGCATCTCAGCCTTCTCCAGGACTTTCAGGAATTGCAAAAGGTATAAACTTTATATGTTAATCTCC…
SaFbox154	TGGCCAACGCTTTAAATGATGATTATGTACTAGATATTAGCTAGATATGCTGTAAAAAAATATTCTTATACAACATGTATTCATCCATCGAAAAAAAGAAAAAGAAACAGGCCACTCCACCAAGACACCAACCCTATTATTTTGGTGTTGAATTCATATACTACAAACTTACAAGATCAGAGTTCAATCAATGGAGCTACAAATAAAAAAAAAAAGAGGTTGAACCAATTGAGCTACATTCAATTTTTTTACATGCGATATAAATACATAATTATTTCTTTCTAAGAAAATAAAGTATTGTATAATTATTTGGACTAGTAGATGTACCATCAATTTACCTGACAAATATTTAATAAAATTAACTAGAATCGTCGGTGCATAATAAATTACATTGATGTA…
SaFbox155	AGGTAATGGGGTATAAGTGAAAACCCTGAAAGGTATTGAGTTTTTTTTTGTAATTTACTCTAAAAATACAAAACAGAAACACTACATCATGAGTCATGGTTGCTAAGTGACGCTTATGGACACGTGTTTCTTTTCTAAGAATGAGTTATAAAGATTAGAGGTAATTACGGCAAACCATTCTTATATTTGGGTGATTTTCGTGGAACCACCCTTATGTTTCAATTTTTTACAAAACCATCCTTTTATTTCTAAAGTTCATAAAAAATCACCCCTTTGAGTTTTTACTCTAAGTTGATATTTAAAAGTTTCCACAAAACCACTTTTTGTTTCTAAAGTTCACCAAAAACCACCCCTATGTTTCAAAAATTCATTTAGAACCATCATTTGTTTCTAAAGTTC…
SaFbox156	TTTGATGGTTGCATGCATGCATGCATGGATTTGTGAGTTGGATCTGACGATGTTTTTTTTTGTTTTGATGTTGAGTTGTTGAGAAAAAGTCTTAGGTTTGAATAGGTCGAGATTTTGAATGTGTTTTGTTGTGGTTGGCGGTTTTAGTGGGTACGAGGACACGTGGCGTTGATTTATGTCGATGAGGTCCGGATTAGTTGAGATTGTGTGAAAGTCGGATAAAGATCACGCTGTCTGACAGTCTAATATGACAAATTAAAACGATACAAAACGGTGTAGTTTTAAGACAGATTCACCAATCTCATCGAAGTTAATAGTATACAATTGTCATATATAAACATTAGCAGTAAAACACTGCACGAAATGTTGATCCGTGAAAGTCAATAGAGATTATTGGGC…
SaFbox157	ATCTATCCGGGCAACCTTTTTTATTTTTTTATTTTTAAAAAAAATGTTTTTAGTAGTTAATTTCTTTTATTCCTGAAAAAAAAAATTACATGATAAAAATATTAATCATATTAACATGAACTTATTGTGTAATGAACTTCGACTGTCACATAATGCTTGTTTCAATGAATAATAATTAATATCAAAATTTAATTAATGAAATATGATCATAATATGAACGTGTCCGGTCGGGTAGAATGTTTTTTTAATATCTTAAGGTATAAAGCGGACATGATAAGATTAGGATACACCGGGTATGGTATGGTAGAGTATATCCTAATATCAGATGTGTCAGATATACCCTATCATTACATAAATAATTTTAAAAAATTTGTTTGATTAATTATTATTTTATAAAAT…
SaFbox158	TTTCAAGGACAAACTCATGAAGTTTAATATATAATTCGATCATCGACGTAGGAGATGTTTGTCAAACTCTATCCTCCTCAATGCTAATCATGCCAAGGAATCAAGTCACAGAAATCTGATCCTCTAGACATCCAATCTGGAGGTTGAGAAGAGATGTTATTACTAGTTCATAGATCAAAGAAGAGACATGTATATTTAGTAATCGGCTCAAATGTATCAGTGTACTGCAAAAGTGTAATATTTTCATTACAAATTACAACTTATGCATCAAATTGTTAACGAGGTTTTTTTGGGATTAAAAGGAGGCCAGGTCACAGCGACCAAACCGTCAAAAGAGCACAGCAACATAAACCAATGACGACAAAAGCTGCACAAACATTACCCGAGGAAAGTTTAATG…
SaFbox159	TGATCTGAGAAGACAAGGTGACAAGAGTAAATGGATGAGTAGGATATAGGGTATGAATGTAGGTCCATTCAAAGGAAGTAGGCAAAGACTATGAACATTAATACCATTGTTGTTGCTTCCTAGTTCCTACCAACTACTAGACTAGAAAAAAATGCAGTGTTCCTTCCATGGCATTCTAATCAGGAAGGTACAGATGGAATAATCAATAAGGTACTAATAATAATATTCAATGAACAGAGTGCTTAAAGTCTAATCCACAGGATCTTAAAAGGGACATGGATTTCTTAATCGACTGGAGAATTTCAACTAGTGTCACCATGTTGTTGAGAAAGCATAATGTACAAGTTGCACAGTTCAACAAACAACACAACTACCTAGTAGACACTAGACAGTATACAG…
SaFbox160	CAAGCAATGATAAAGTTAATGACATTCACTCCCTTTCTCTAGCCAATAATTTGATCATATGTGTAGTTAGCACTCTTATTGTGTTTAACATTTTAAATGAGTCATTCCATATTTTAGGCTTGCGCCAAGAGAGTGAAAGATGATGAAACCGGACACAAGCACTGCACAGGGCAATACTTTGATTATTGGTCATGCATTGACAAATGTGTAAGCATCCTTTTTTTTTCTATAAATCTGCAATTGACATGTAAATATTATTTGATCGTGTCTGATGATGTCAACTGACGATTCAGGTTGCACCTGTGCTTTTTTCGAAGTTGAAATGATGCGAACAGAGAGATTTCTTTTGATATTATTTATCGACATGTGTTGATCGAGGAAGATGAAGAAACTTGCTGA…
SaFbox161	TACTCAGTATTTAATACAACACACTGTAATATAAAAAAACGCCAATAAAGACCAGATTTTGACAACTAGACATATATGCATGCATTTCCCAATTCACAAAAACCCTAACCCAAATAGTAAACTAATTCGAACAAAAAATAACCTAAAATACCGAATTAGAGGAAAAAAATATTAAAATTGTAAAAGTGGATAAGTCTACGAGATTCACCTTCAATTGACCACAGCAATCTTCTAAACATCTCTTTTCGGCTTCACTCTTCTTCTCTTTACATAGTGATTGAAGTTTAGGGTTTAGAGAAGCTCTGAGATGAGGAAGAGCGAGTTTGGAGATATTTGGGCCGAAAACATTTTATTTATGGACCCATTTCAAGCCCAGTTGCTCATAAGGATTAAAGGATG…
SaFbox162	ATGAGGAGCCATTGTTTACTATGAAACCCGGTAAGACTTACAAGTATAGGATTTGCAATGTGGGTCTGAAGAACTCGATCAACTTCAGATTCCAAGGCCATGCGATGAAGCTTGTGGAACTTGAAGGGTCTCATGTGGTTCAGAACGTGTATGACTCGGTTGACGTGCATCTAGGCCAATGCTTTGGTTTCTTGGTTACTGCAGATAAAGACCCAAAAGATTATTACATTGTCGTGTCGTCGAGGTTTACTAAATATAACCTTCAAGCAACACGCATTATAAGGTATACTAATGCTAAGGCTGGTTCTGCCTCACCTGTCCTGCCTGAGGCCCCGGTTGGATGGGCTTGGTCACTTAATCAGTTCCGGTCATTTAGATGGAACCTTACAGCTAGTGCTG…
SaFbox163	AAACGCTTGAGCGCATCACAAAACTTGTGAATGACACTCTTTCATCAGATGATTCTTATGACTTTTCTCCATTTTCCATGGATAACATTCTGGCATCCATTGATAGTGGAAAATCCGAAGGAGGTCCTCATGGCCGGCACTGGGTTTTAGACCCTATAGATGGTACAAAAGGGTGAGGAAGCTTTCATTACTCCTTACCTTTTCATATGGATGTATTGGAAACATTACATTAGGGCAGCATGCATACCACTTTGGAATATAACCTTTTCAGCCAAGGCTGCAAACAATGTCTCTCTTTGTTACAAAGTTGGTTCATAAAAACCATTCACGTTCCATTCATTTTTATTCTTAGGCTAGTGCTTTATCTTTCTTGTTGCGCATCTGTGATACATTGGTTTT…
SaFbox164	CAAAAAGAAAAGAAAAGAAAAAAATCAGTTACAAGCATTGTGGAAAGACAGTCTCCAGCAAAGTGTTTCACAACAGACAATATGTACTTCATCACGCACAGCGAAATTTTCAAATCAGGGTCTGGAGATTTTAGTATCAGCAGTAAAAAAAACATATGGAAGAAGCAGAGAAAGCCATGCAACATGATGGATGAGTTCAACGAAAGCCCAACTTATAATCAAAGAAATAAAAAAATAAATAAAAATGCACTGAAAGCTCTTCTTACCGGAGCAGAATCTGAAGACAGCAGGAAGAAGAGACGACAATCGATAAAAGAAAAAAAAAACTAGGGCAGAATCAATGAAGAATTCTGAAGAGTGTAAGGCTATATATAGTGAAGGAATTATCGGATTCATCAT…
SaFbox165	TGGTCTGAAATTGAAAGCTAGGAATGTTGCATTTATAAAAAAAATTGAGTTTCTTGAGGGCCAAGTAAATTAAGGATAGTTTATTGTTTCATTGACTTTGTAAACACTTATTTAGAAGCAACTTGTGTTTTGTTATTCAGGCTTGTAGTTTAGAGGTCATGTAATTTAAATTTAAATTGTAAAGGTTTTAAACATTTTGAAAAGATTAAAGAAACTTAATAACTTATTCTTTATTTTCTAACTTTTTTACGCTTATATTTTGTGAGGTGGGATTAGTGGAGACATCAAATATTTGCAGGACAGAAGGACTTAATCTTGATCGTTGATTTTGATTAAATCGATGGTTAAGATTAAATTAATATTTAAATTTAAATAGTATTTTTAATTAAAATAATATTT…
SaFbox166	GAAAAAAAAATAAAAATAAAGGAGTATGACACAATCGCTTTATTTCCCACTCCTACTGGACAACCTCTTACTCAACAAAATCACCGCCATTAACATCATCTCATATCCATCAAAAAAAAAAACATCATCTCATAGACTTATAGCCTAGTCATCACCAAATACAATCTCTTTCTTATTAAAAACAAAAACACACGTCAAAACTAAAAAGAACAAACAGAAACTAAATAATTAAAAAAAAACAGCTAACCAAATTAATAAACACCTAAAAACCTGTAAAAAAGTCAAATATGCAGAATAAAATTTAAAAAATTCAAGAGGATGTGCTGGTTGTTGAAAGTAAATGAAAATCAGCAAAATCGAGAGAAAAAACGGAAACAATTCTAACAAAAGGCCATAATA…
SaFbox167	AATAGTATTTTGGAAAACATAGATAATAAATGTTCATATTTCACTAATATATTAAAAAAATTAGTAAAAAGATGCTAAGTTATGTTTTTTCGTAAAAATTCAAATATTTAAGGAGATACAATTCTAATCGAATATTTACAAATGTCAGTTTAAATCGACTAATCAAATAATGAATTATTTACTTTTTATTTATTTATTGTGGATTAAGTTGTATCCATGGGGATTGGATCCAGTGCAGTCAAAGCGTTTTGCAGCAATTTAAATAATCTATAGTTTTTTGGCTTAATTTCAAATAACCACCTGAACTACTACCATCATTTCAAATTGGCACATGAACTTTTTATCTTTTCAAATAGGCACCTTTTGTTTCAAATTGACACTTAAACTATTAAATTTAAG…
SaFbox168	AAACGCTGCGTTTTATCTTGTTTTCTTAAGGGGAGACTAAAGAAGGGACTATTTATGTTACGTGACTTCATTTCTGTAAAATAAATGATTCAAATTCATTTATAAATTTTATTTTCAATTATAAAAATTGATTATTATTATAATATTTGTGATAAGAGGCGGAATCCTTATCACCATCATTGTCACCATCTTTTGTTTTAGGTGTCAAGCTAAGAATTATAGTGAGAAGTGTGTCATGTTTTTAGCATGTTTAGTCATGTAGTATACAATTCACATATGATGACTCATGGCTCATGTATTACCCTATAAATAAGGCACCCCATTTCATGGAATAATCAATCATCTTTGAGCTTTCCAAACTTCTCTCAACAACTATATTCCCTTTTATCCAATCATCAA…
SaFbox169	TCGGCACTGAACTGCACGTCCACACACAGCAAGAGAACCTCGCACCAGAAGCACCTAAACCAACAAATAAAACCGCAAGATTCAGATCACAAGTCAATTTATAAAGCCAACGCTAAAAGTAGACAAACTCCCAAAAATAACAAATGCCTCCTCAATTCAAGGTAATTATTTGTATACAGAAAAAACACAAACCACCAAAAATCCAATGGACAAGCTATCAAATAAGGAAATCCCCAATTTCACAAAATTGACATTACTTAGAGCAGCAAGAAGCTGACAAAATCATACAAATATAAATCAGATCCCTAAAACAAAACCCTAAAAAAAATCAAACCCTAATCAACACGCATCCAGACAAACCGCGCAATTCATAATACAATTGAAGAGCAATCGGTTAAC…
SaFbox170	CAATCAAATGGCAATTCTTACCCAAAAATATAGTACCTCGTGCATGTGCCAGAGAGAATCGTGCCACAGCGCTTTGTGAGCCCATCTCGCCCAAAACTCCATACCAACCTGTGCATATAGACATATCTATTCATTCATAATCCCACAAGTCCTAAAAATCAGTGAATGAAACTACAGCTTGAAATTACAAGCATCAAAATCTAAACGAATGGAACTCACAGCAGCTCCAACGGAGAGAGCGAAAGTACCAAACATCTCAGTCAGCGGAATTTCAGTGCCCTAAAAACAAATTCAACAATCAGAATCAAACAATTTCTACACAAACAGAAGAAAACAGTTGAAGAACATAAACCTCCATCTGCCAGTAGAATCTGTAATAAACGGCCATAACAGCCATGG…
SaFbox171	GGGATGCTCTCAGCTCAGCTACTTCAGCTTACTTCCAGTTGCATTCACATTTGTTATGTTGAGTCTTTTGTGGAACTTGAGACATGCAACACCCACTTGGGATTTATGGACTAGAATATATTCTCTCTTTTTCTTAAAATTTTTTACTTATTTTTTTGGTAAAATACTCAATTTTTTTTTTGAATAACTACTTGTCTGCCACCATTTGATTTCAAAATGACTGATCCTAAAGAATCATGACTGAATTCTCTAATAATAGGTTATTACTCCATCCATTCGATTTCAGAAATTACTTTTTTTTAATGATTTATGGTGTATATAATTTGCATATATACACTTTTTGAATTATGAAAAGATGCTTAAAAAGAAAGGAACTTTTTTGTGTTGATGTCTTTTAGT…
SaFbox172	TTCTCATCTTCAGTTCAGTTACAATCCCTCCCTCCTGTAAAACTCCACCAATCACTTCAGCCTCGTTTTCCTCCACCGCAGCCGATTCAACTTCCTCATCTCCACCGCCGACTCTCTCCAAATCCATTCCGAAACCATAAACCTTTAATGGAACAGATGATGCTTTGGACTCCGACGAGCAACGCCCACATCGCACTGGCTCCGCTGTATCGCACTCGCTCGTCGTCGTCTACGCAATTGCGGCCCTCGATGAATTCAGATCTGAGATTTAGAAAGGGGACCGAAATGCAAATATTGAAAGATACAAGAAGGGAGGTTTTGTAATTATATACTAGTTTAGATAGCTTAGTTAATTTCCTCTTTTTCAGACTTTTAGCATTCCTCTGTAAATATAAAACC…
SaFbox173	CAGCGATGTGGATGATCTCAACACAACACACGTTACATATGGTCTAAACCAATATTTGTGAAATGTTAATGCACATCTTATATAATCGGTATTTATCAATGAATCAGGCTCTTGGCTTCCTCCGGGGGGCCATGTTTCTTTAGACCCATTGAATATAGTTGAAAAATCATCATACATCAACTTGCGATGGGTTCAAGGAACAATGGGGTAAGAGATGAAGCAAAAGTCAAGTCATATGATGCAGCAAATAATGAATAACCCAAGTGGCCTATTTTTTGTAGTACTAAAATGATACTAGTACTGTAATACTAATACCAATATGGTGCACCTAAGTCATTTACCGTCATTAATGATTTTATTTTTATACTAATATATTAATCTAAGAGGAGGGTTCAACGA…
SaFbox174	TTCTGTAGACGCTATATAAATTTATTTATTTTATTTAGCTATCCCCGATTTTAATTTAAAAATTATAATACCAAAACGCGTTAAAGACGACCAGTTTTGTATTATGAGTTCTGAAGGAATTGTCCATTATTTTTACAATTTTAATTAAAATAATCTTATTTTGTAGCTTTTACCATTTAAAAAATAGGAAAATTCAAAATTAATTTGGTGTTTTAAATTTAATAGACTGATTCAATGAAAATAAAGAATTGGAATGAGAATGAAAGATTTAAAATACACGTTGGTTTGTCAATTTTTCGATTTTCTATAATTCCTTGGAATCAATGATTCCAAACCTAAAAACCAACGGGTGGTGACCCATTGGTTGAGAAGTCAGCCATAAAGACTTAAGGTCAGGAT…
SaFbox175	TTTTTTGCAGATAACGGAGGAAAGAGAATGGTTGTTGGCTCACTTTAGGAATCGGCTGGTTAGGGGCACACGTCGACGATGACTATTTTGCGCAGCGTGCGAAGTGCGCAGGATAGCATCATTATCTTAAATTACGTTACCGTCCTGACGTTCTATTAAAATGTAATTTCACCCCTAAAGTTTTCCAACTCTACAATTTGACTCTAAATAGAAATTCTCAGTATTAGTATTTGGAGTTGGGCTGTTGTATTGATGTGAATTATTATCAAATTATATTACTTTAATTAAATCTATTTAATAGTAAATTAAAACAAAAATTTTATATATGAGCAAATTTTGAAGAGAGTAAAGTAAAATTTCAGCTATCGAGTCGAGGGACATCAAGTAAATATCATCACC…
SaFbox176	AGAGTAGATGGAGAAAGAAAAAGGCTGTAATGAATTGGGTTTTGTATGCTGCTGCTTCTGAGTTCTGAATACTAGTTATTTGAATAAATGCTGGTTGTGACAATCGGATCCTGAGAAACTAAAATTAACGCTGTCATCGGTTTTTGTGTGAATTGAGGAAAGAGATGTAACATTAACAACACACACAAGAACAGTACGGCATTATTAAATACGTACTCCTGCTAAAACCATGTTGGGTTCCATCAAATGGAGACACTTTCAAGTTTCATCACTCACACACACACACACACTGCTTCCTAAGTACAGCTCTGTTGGTACTCTCCTCAAGTTAATTTATCATCAATGCACAAGAATTTAATCAACAAGATTGATTCTTTCATGCTCAAGATCGTTTCTTTT…
SaFbox177	CCGTTTGAAACCACCACGTCAATGTAAACAATTCTTACCGATAATAATAACCAATTATCATTTGCACATCTGTTTTTGGTAATTAATGAATTTTAAAAGATAATATGGGAAGTGAAATGTGGCATAACCGTCAATTCACTACTTCTCCAATTATATATAGATAATAATAATAATAAATAGCTTAAACTGTATCATATTTTCCCAAAAAAATAATTTACAATAAAATTTTTATTTCACTTTCATACTATTTTATCAAAATTAATTATAACAATAAATCATTTTCTCGCTACAAAATGTTTTTTTGTCTTTGCCCATCATATTTTGTTTTTCAATCAATTTTTTTGAAAGCGAGCATTTCTTTTCGATAAGTAAATACATGTAGTACAAGATTAACTGACT…
SaFbox178	GGAAGAGATGGATTCTTTATACCATAATAAAACTTGGGATTTAGTGTTTAACACCACTGGGCAGAAAGTGATTGAGTGCAGGTGGCTGTTTAAAATAAAGGAAGGAGCTACTAGCAAGGATCCACCTAGGTATAAAGCTAGGCTGGTGGCCAAGGGATTTACGCAAAGGGCTGGTATTGATTTTAATGAAGTTTTTTCACCTGTTGTTAAATTTAAAACCATTAGAATTTTGTTGTCTGTTGTGGCTTGTATGGATTTAGAATTGGAACAACTTGATGTTAAAACTGCATTTTTACATGGTGATTTGGAAGAGACAATTTACATGAAACAACCTGATGGGTTTGTAAGTAAAAGGTTTCCTAGACATGTATGTTTGCTTAAAAAGTCCCTTTATGGCCT…
SaFbox179	TTAAAAGTACCAATCGATATAATATTTTCCAAATTTAATGCCGTTTTGCTTAAAATTTTACTTTTAATTTTTTTTGATACAATAGTGCTAAAATTTTACCATTTATCTGCAGCTGGTTTTTAGCATGCACACTTTCAATGTGATTTTGCTGATTGGAGACGCTTTTCTGAACAACTTGGTAAGATACATAGAAGATTAATATACCACTTGTTCAACAATTTTCAAATTCCCACGGACTGAATTGCTTTACTTGTACGGTTGCAGAGGTTCCCTTTCTTCAGGATTGCTTATTTTGCTTTATGGACTACCATCTACGTCATTTTCCAGTGGATCCTTCATGCATGTTTCTCATTGTGGTACATTTTCATATCTCATATCGTTACTTATAAGTTGTAGCCC…
SaFbox180	TTCCTTCAGGGTTCATAATCTGGTATGATAAAATTTAAATGCATATCATCCACCGTGCAGGCTAGTGATGTTCTTGCAGTAGAGCTTTTACAGAAAGACGCCCGCCTTGTTATTAGTGGAGAGCTCGGCAGACCTTCCCCTGGTGGACCGTAAGACCTAACTATTTTGTAGATTCTATCACAATGAAATTGAGAATTTCATTTCAATACTCTTGCAGCAGTGTCATCAATGTCTACCCGAGTTACAGTGTACTTGTGTTCTACAGGCTCCGTGTGGTTCCTTTATTTGAAACTGTGAAAGATTTGCAAGATGCCGGATCCGTAATCAGAAAACTGCTCTCAATAGATTGGTACAGACAGCATATCATAGAAAACCATGATAGTCACCAAGAGGTAACTA…
SaFbox181	TAGGTTTCTTCCCCGCTAGTCTAAACAACATCTCCCCTTGTTCCAGCGGCGTTAATGCCTTACCAGGTCCGCCAATGGGTAGTATTTGATTTAACTTATCTTCGCTCAAAACACAATCTGCAATAAATGAAGCCAAATCCTGCTCACTCATCGGTTTACACGCACATAACTTACCGTCCCCAAACATCACATAAGGCTTCCCATCTTTTACCAACTCGACCTGACCACCTAAACTCTTAAAAAACGCTGTTGGCCTCACAATGCTGTATGTCATTCCGTCTTCCTCTCTCGCTTGTTCCATTAACTCACCCTCAAACTTAAGCTTCGCACGTTGAAATTCCAATAAAGGTTTTTGAACACATATCGCTGACAGTAACACAAAATGTGAAGCACCGTATT…
SaFbox182	TCTTGGGTGTGTGAAAGATTAGGGGGATTGAATTGGGAAATTTTGGTTTAATAAATTTGGGTTGTTTTGTATGTTGTAGTTGTCGTGTATAATAAAATGGCTTTTGGTTAGGTTGAGAGGCGGGTGAGTGAGTCGCACTCGCAATGATTGATGATTGCGGTTCCAGGTTGGTCGGACCGAATTGGATCAGGACGGACCGATAATCGTTGTCGGCCCATTACAAATGGCGATGGCCACAGGGGAAGACTAACGTTGGAGTCTTGGAGACAAAACGGAAAGATTCAGATGCAACTAACAATAAGACTGTAGTTAGTAAAATATGATATAAGACTTGAATGTCTGATTGAAAAACTAGATTCCTAGGTACAGCAAACAAGAGATCAACATTGCCTGGTTTCG…
SaFbox183	AATGATAATGTTATTAGACAGCGCTGATTGCTGAACATACTGAAATTATGTCAAATATTATGTTGACTAATGTATGGCTGCACGCGAAACCGGATTAGGGCTCGTTTGGTATGCCATCACGAATCGGAATGAAATCGGAATGGGAATGGAATCGGAATGGTATCAGGAATCATTTAAATGATATATTGTTTGGTATAATGTCGTAATCAATTTTTTTTTAAAAAACTTTTTTTTAAAAAAATATAAATTTATATTGTAGTTATAATATGATAAAAACTAATAATAAAATTATTTTAAAATTTTTTACTATTAAAAATACAAAAAATATGGGAAAGAATGATACCCCATCTTTTTTATGGGAATCAAGTTCTTCTTGAAGTTGGAATGGACCATTCCAAG…
SaFbox184	TTTGGAAATATCACACGCGCAAAATATAATTCGGTAAGAAAATAAATTTACATTCTAATCCCCGTACTATTGATATTATCCATTAACACCCATCACACCACCATCAAAGACTCAAAAGTCATTATCAATATTTCACTCCTGAATCTGGAGTCTGATGCGGTATTGTATAATAAAGTGCTCTAATAATAAATTACCTCGATTTAATATTTAAATTATTTAATTGATTCAAATCTGATACTCCTATTATTTAGTCAGATGTTAGAAGAACTAAAACGACGTTGTTTTATGTATTTTACTATTTAATTATATCGTACTTTTTAATTTTTTTTATTCAAAACAATATCATTTTGATTCATTGCTTATAAAATGACCTCCATTTTGGATATAAATTCAAATACT…
SaFbox185	AGCTGCGCAACAACACTTCTTTATTTCTGTCATCCTCATACGACCCCAATCTTCATCTTCATTTCTGCACTTAACATATTAAGATCAAAAAATGGTTGTGATTGCTCCATATCTCAGCTGAGTTTCTCTTTTTGTTAAATTCAGATTAATAAAGTTATTTGTAATCAAACTTGTATAAATATCAATGTGATAAAATTTTGGGTTTTGGAGGGAACTTTTCAGGAAAATTTTGGTTTATAGAGTATTTATAATTGAATTTAGTGTGTAAAGTTGTAGAAATAGATGGTAGGTGTAGCAGTTGGTCCTACATGTTTGCTTTTTCTTAATATTTGTGTCCAAAACCAAAACAGGAAGCACATTCCCGGACAGAGGGAGTATTAAATAGTACTCCAATCAACT…
SaFbox186	GGGAGTGGTGATTGAGAGAGAGGCTGATGATGTTGGAAGAGGAATTTAAAGAGGAAATGGCTGGGCTGTGGAAGAGGACACGTGGCGATCAACTGAGGGTGACGTGAAAGAGAGAAAGTCAGGTAGAGTGGGGTCCAGCGGTCATTCTAAAAAATGTAATGGAAACTTTTTTTTTTGACTTCTATGTAATGGAAACTTTGAAGGGGTTTCTTCCGGAAAAAGTTCAAATATGTCCATTTGTACGTTTTTGTTCTTAAATATGTCCATTTTTATGTTTGGATTTCAAAAATGTCCACTTTTCTTGATCCCGCGGAATGAGACCGCGGGATCAACTCCAAAAAAAAAAAATTTATTGTCATTTTTATATACGTGGACATGCTAACGTGGGAAAAAAAAACA…
SaFbox187	TGGCGACACATGATGCGAAGTAAGGTCTGAAACATCTGAGAGAGAGCAGACATTGTTGGTAATGACATCATCATGATGCCAAGCCTGTCTTCAATTGTAACCGAAGATCATTTTAGCCCTTATTTGTGCTTACATTCTATCTTTAGTGAAGATTTAGGAACCAACATATAGACTGATATTTATTTTGTGTTATTCCAAAAATAATTATGAGAAAATAAAATGAGATTTTAAAAGGTCGGAATCATATATAGTGCTATAACAAATGTCAAAACGACGTCGTTTAGTTGGCGAATGTTGAAGACCAATACATATATTTGCACAAGAACAGCAGTCATGTGAGTATTTTTTTAGCAAGATTATCAACATATTGAATTGAATCTCACTGTTTTATTTTGAAAG…
SaFbox188	ACTTTGTTCCAGAGATATCTGCACAACACATGAAAAATTAATCTCGAGTGAAAATATTTGATAAGTGTAAGTTTGTCCAAGTGTTTTGAGGCGTCGTGGTCATAAGCTACGTACCTCGTCGGCCATTGTCGAGACTGCAGGTAGCGGAAGCAACAGCGGCGGTTGACGATCGTTGAAACCCGGAAACCTAGGGATTTGAGCTCCGCGACCTTTGGGGTCGGTTTACTGGGCTTTATTTATTGAACTCTCAACATAATTAATTAAGCATTTTTTAATTTTAATTTTTGTAATTATTATCATCAAAACAAGTAGCATCATAATTAAATATGTCTATTTCATTAAAATCATTTTTATATGGTAACTATCTATGTCAATTTCAAATCAAATTTCAATCGCGCT…
SaFbox189	TCCTTTCCGGACATCTGAAACCCATGTATTCAAAAAACTCGGTTACCGTGTCACGAGGACCTTGGTAAACTATCTGACCTTCGGAGAGAAGGATGATGTCATCAAAGAGATTGTATGTTTCAGGTGCTGGCTGAAGAAGAGCTATCACCATTGTTACATCCATTATATGCACCATCTGTCTCATGAACTTGGTGATCTGAAAAGTTGTGGAACTGTCCAACCCGTTCGAGATTTCATCCATGAAAAGTGCCTTCGCCGGTCCAACCAGCATCTCCCCTGCTCGCAGCTAAAGGATTTCAGGTCAAGGAAGTTTGAAATATAAAGAAAATCTATTCAAGAAAATATGTTGGAAACTTTTACCGGTTGTGACACGCTTCTTTTGGCCACCTGAGATGCCAC…
SaFbox190	CGGTCATAATCAGAATCATAACTGCGCCTAGCATACTCATAATCTTTATCACGACTGTTCTCCCTATTACCATGGGAAGCACGCGGTCTATTGTCCCGCTCATCCAATAAATAATCATCACGATCTCTAGAGCCATATATCGGTGACCGGTCATGTCTGTAATCTCTGTAAGTGTCTGCACGATAACCGTCATTAAACCTATCACGATCCTGGTAAGATTCCTGATAATTTCCATCACCGCGGTAATCATCCATTTCATCATAAGCATCAATATTAGGTTTCTCATAGTGCCTCGGATCCCTATAAACCGGAAAAGATTCTTCATAACTTTTCCTCTTGGTTTGAGACCACAATCTTGGTGCAGTGGGATGAGATACATAGTTATCCCTTTCTTGAGCA…
SaFbox191	AAGATGAATTTGGCCTGCAATATTTGTGAGCAGCCCACACGCACGTGTGACAGACGTCACACACATGCCTTTTAAATAAATGCAGTACTTAACTTCAGGACGTGTCGTAGTGTTCAGCGTACTTTAATTACAAGTGCTACTCTATGTATAATAATGCTAATGGAATTGGGACTAAGGATGTGTTCTTTTCGACTCAAAAACTCGATTTAAAAACTTGAGTCGACTTAATCGATTCGATTCGACTCATTTCGATTCGATTCGACTCATTTCGATTCGACTCGACTCAAATTAAATCGACTCGACTCAACTTATTTCGACTCGACTTAAAAACTCGAAAATCGAATCGAAAAGAACGAACCGTAAGTCAAATCATGACATTAATCAAATCATGGTTATTTA…
SaFbox192	CACGACGCCAGGGGATGTAAAAAGCGCATATTGTAAAGAAATGTCTCTTGGATTTCCGGAGTAGCTGAAGTAAGGATAAATGTTGGCGAACAGTGGTGACCTTGTTTGTACCATGAATCCCACGATCGGGTCGAGATACGATCTGACGTCGTTTCGAAACGAGCCTTGTGAAGGTGGATATGAGTTACCAATTAATGTCATATCAATTGATGTCGAGACTTTGATAACTCCAAGTCCAAACGAGACTAATGCGTTCTGCACATTCCAAATCGCTGGAAGTACAAACTGTGCAAATCGTGACGTGTCACCGTTTATAGGACTTACTTCATTTCCGACAGCAACGTAACGAAATCTGACACTAGGCCAGTAATTACGTATGTTGTTCTGTACCCAATTACG…
SaFbox193	TTTTTGGTTAATTGGGTCAGTTCAGCAATCAGCATTAATGTTACTCTAAGCATGGCACTCAAGAGCTTTATATCTTGGAAGTCAGATCAACGAAAGTTTCTTCTCTACACGGAATTGTGAGGCCACCCATTGGATGATCAAACCCAAATTCCTCTTCTGCATGGTTCAGAAGGCTCTGAAATATAGGATGACTCAAATATGATACTGGAACGACATATCTCTTCTTTTCTGTTTCGCCAACATAAACAGGCAAATAGCCTTTAGGCACAGATGCGGGTTCTGGACTTGAAAACACACAACGCATGACCTGCTTAGCTTGGACTACACTTCTTAAACGAATTCCCATGCCTTAAAGTTACTACTTGAAGCAAGAGCTTAGTCTTCAGAGATGAACAGAAC…

## Sheet: Table S5
Supplemental table S5 List of hub genes
HUB gene	rename
evm.model.000007F.135	SaFbox27
evm.model.000010F.169	SaFbox71
evm.model.000037F.69	SaFbox11
evm.model.000009F.368	SaFbox78
evm.model.000023F.267	SaFbox51
evm.model.000003F.560	SaFbox126
evm.model.000029F.266	SaFbox97
evm.model.000008F.164	SaFbox40
evm.model.000039F.307	SaFbox61
evm.model.000015F.124	SaFbox170
evm.model.000081F.108	SaFbox31
evm.model.000004F.25	SaFbox41
evm.model.000029F.123	SaFbox98
evm.model.000019F.143.1	SaFbox154
evm.model.000081F.1	SaFbox30
evm.model.000055F.132	SaFbox82
evm.model.000105F.60	SaFbox53
evm.model.000014F.54	SaFbox136
evm.model.000103F.15	SaFbox165
evm.model.000089F.152	SaFbox179

## Sheet: Table S6
Supplemental table S6 expression of SaFbox in differernt tissues at stage under Cd stress
geneID	HEL0	HEL1	HEL4	HER0	HER1	HER4	HES0	HES1	HES4
SaFbox57	4.33937	4.24297	4.54149	6.54196	14.3705	6.54679	6.11558	6.13001	4.42438
SaFbox62	6.7091	8.98621	6.92535	0.607104	0.612674	0.63861	7.67491	8.07002	5.81761
SaFbox102	20.1184	17.1049	21.0519	22.7087	14.1854	10.9517	27.9984	25.1417	24.4737
SaFbox107	0.922965	0.868475	0.239268	1.00474	0.455438	0.789155	1.42168	1.29358	0.970324
SaFbox63	0	0	0	0.0161976	0	0	0	0	0
SaFbox36	5.41538	4.81384	4.9234	5.03319	4.17638	2.40996	4.95688	4.27571	4.62311
SaFbox40	1.66856	3.03731	1.30165	21.7582	27.8717	38.9753	3.20085	3.70927	4.29654
SaFbox145	0.145853	2.09576	0.799217	0.602621	7.89382	1.00895	0.147979	0.119332	0.104311
SaFbox74	22.7121	20.1544	16.017	38.7079	53.0547	18.915	32.9289	36.1142	21.6626
SaFbox148	13.8152	14.213	16.5974	15.6818	10.2505	5.5563	17.3686	14.9959	14.8592
SaFbox82	4.6613	3.88063	8.02437	37.9749	13.5941	21.914	8.06942	5.68316	10.7897
SaFbox120	7.78258	7.06821	8.71229	8.18968	5.27798	3.15547	10.8126	9.58031	10.0436
SaFbox16	1.12047	0.656915	0.237891	4.18704	1.01048	1.53987	3.21197	2.30082	1.8393
SaFbox171	0.273793	0.389696	0.171356	0.091769	0.0174983	0.0175909	0.36719	0.132652	0.245475
SaFbox133	5.16524	4.83203	3.4473	11.0115	5.12861	3.49046	7.96767	6.50336	5.45834
SaFbox73	1.67307	1.28924	0.777668	1.57565	6.53935	6.5301	2.08213	1.90065	1.60652
SaFbox10	7.80338	6.82951	5.41627	17.5052	16.0725	6.39469	13.9938	12.8696	10.4873
SaFbox51	26.4683	24.969	29.5512	128.956	63.0463	70.4053	51.1158	38.3581	42.6555
SaFbox143	4.53716	4.29026	3.83408	9.55838	10.3119	7.27925	7.65479	9.95908	5.91098
SaFbox134	5.68115	11.1262	27.9804	10.8558	29.7814	62.1198	3.64586	8.86382	16.5585
SaFbox110	42.0761	64.1029	29.4122	4.93876	5.53713	0.997359	76.2877	67.581	22.5994
SaFbox121	0.236069	0.275215	0.310587	0.309245	0.296507	0.0469009	0.623068	0.770204	0.477394
SaFbox17	0.12345	0.0771898	0.0638772	0.0865297	0.0229233	0.0614522	0.111605	0.092437	0.123404
SaFbox66	7.67806	13.3676	8.2943	6.32224	8.93547	7.36933	7.12802	7.19878	9.5383
SaFbox93	1.46698	1.88972	2.80605	10.0968	2.6029	3.09602	4.46454	7.56246	6.12846
SaFbox157	12.5165	12.2527	15.9824	12.5953	11.2684	9.0449	16.6498	13.7899	16.0345
SaFbox113	2.53981	3.02869	2.5737	3.44076	2.61976	1.43895	3.75288	4.02709	3.77393
SaFbox117	18.3283	20.575	17.4811	26.2082	26.3203	16.2859	19.2563	20.4155	20.8694
SaFbox53	14.5772	12.039	12.4975	28.3257	29.8003	20.523	12.8396	14.0492	15.2421
SaFbox106	0.430733	0.633532	0.391435	0.929281	0.675271	0.25634	0.56386	0.427059	0.38667
SaFbox142	2.48202	2.01132	2.3937	3.99414	4.44476	2.13393	3.00526	2.99074	3.12118
SaFbox164	0.162769	0.190288	0.249016	0.141288	6.03962	3.85673	0.0984895	0.288739	0.159287
SaFbox137	0	0	0	0	0	0	0	0	0
SaFbox77	2.30037	1.9419	1.44496	2.36483	3.43319	2.48769	2.492	2.27221	1.85098
SaFbox9	5.50285	4.68048	4.70748	6.11151	4.20276	2.41417	6.36851	5.85227	4.46604
SaFbox64	0.249387	0.0758685	0.0580866	0.17671	0.0956522	0.16888	0.360764	0.309111	0.275118
SaFbox159	4.7293	4.89625	6.74798	11.8594	8.86981	13.5457	7.89419	6.50653	6.71599
SaFbox7	11.1677	10.7034	11.9329	13.5651	26.7211	13.4259	18.5706	18.8408	13.8779
SaFbox3	5.13952	5.73641	5.68308	10.2245	14.4743	15.6585	7.01857	6.94714	6.35003
SaFbox39	3.55766	3.91102	3.04103	4.44396	4.14319	1.62075	6.01187	5.36945	4.07195
SaFbox6	3.79293	3.63583	3.61801	2.90922	3.88757	4.63982	4.26243	3.56962	3.44307
SaFbox8	5.42314	8.44644	8.82201	18.0526	15.8558	14.5859	7.41123	8.22021	10.2416
SaFbox179	0.861695	2.54977	4.61544	30.5463	50.0445	73.6096	3.10937	4.15729	6.37878
SaFbox147	3.37069	3.84159	2.60989	4.12402	2.70326	1.30351	4.61164	5.3548	3.58487
SaFbox128	3.2513	5.95455	4.12791	5.44081	5.24046	4.64656	5.2014	6.77039	5.8482
SaFbox182	39.1847	58.8567	49.076	77.5003	47.9051	24.6291	78.8925	71.5415	68.4657
SaFbox43	116.297	94.5916	92.987	18.2727	19.5298	2.97474	115.902	49.3431	145.889
SaFbox156	0	0	0	0	0	0.0171191	0	0.00465659	0
SaFbox96	15.0367	26.4998	56.9648	12.613	21.3356	23.3294	23.7953	28.5423	46.931
SaFbox105	4.46625	5.47569	4.96864	8.93709	6.70327	5.08912	6.85365	7.36506	6.90154
SaFbox141	8.03174	9.87594	9.69751	12.6586	7.81145	6.94743	13.3958	15.5522	14.2175
SaFbox153	0.248008	0.752908	0.422534	0.539159	4.01318	2.78704	0.691591	1.35679	0.432146
SaFbox86	5.11652	5.15934	5.2611	8.47318	10.1793	4.06685	6.66837	7.32437	6.13626
SaFbox146	4.3825	5.87642	7.11218	12.3767	8.90143	7.79706	7.82068	7.28376	9.83779
SaFbox180	7.07405	9.79272	12.0708	9.76573	6.43812	4.78461	13.8957	14.7264	13.7432
SaFbox116	5.21537	4.78099	4.66857	7.54081	4.50127	3.59184	9.85693	9.91496	6.98962
SaFbox52	1.29342	1.14004	0.620212	3.96776	1.60363	3.54979	3.18654	2.81571	1.92307
SaFbox37	2.86165	2.47989	1.95973	3.45156	3.06199	1.39514	4.07026	4.27209	2.71223
SaFbox15	4.08857	3.62052	1.5452	4.90997	2.13745	1.22525	2.75804	3.23716	1.10428
SaFbox98	14.8562	21.4617	26.6406	63.6534	105.901	178.425	19.1907	17.8557	30.047
SaFbox76	2.01061	1.934	1.99724	5.43101	11.7552	9.72577	2.37619	2.5331	1.83903
SaFbox44	0	0	0	0	0	0	0	0	0
SaFbox163	3.37111	5.09272	4.87666	4.46203	23.116	7.82137	5.03921	11.1896	5.81793
SaFbox184	0.712462	0.70444	0.666554	0	0.0247839	0	0.301756	0.356825	0.295879
SaFbox154	15.2715	16.036	19.7763	40.7653	60.3593	40.0121	22.3926	26.3618	25.8207
SaFbox111	4.85073	4.39409	3.30981	5.59895	3.54073	2.22296	7.55786	6.65901	5.79482
SaFbox112	18.4584	17.8043	13.3541	10.5505	8.7121	7.32148	21.5203	19.2225	18.5416
SaFbox114	13.6373	13.7416	12.1075	16.3873	15.4871	14.6896	13.2426	12.7841	9.18562
SaFbox84	1.96396	2.12495	2.5399	2.88251	5.20577	2.26612	3.08332	3.87966	2.60302
SaFbox21	3.04899	3.09842	2.93081	6.13176	2.97924	2.02698	3.61489	2.50017	3.45784
SaFbox4	3.54994	3.42057	3.77383	4.4298	8.09991	3.06726	5.7915	5.1088	5.10311
SaFbox165	0.0124846	0.115525	0.0671575	11.535	21.4096	9.72229	0	0.398852	0.178395
SaFbox35	8.30516	8.18855	7.94654	7.94624	7.92354	5.16277	7.18031	6.77893	7.06961
SaFbox101	0	0	0	0	0	0	0	0	0
SaFbox152	14.5917	13.2179	11.7291	11.1957	10.1086	3.91922	16.1605	14.2018	13.842
SaFbox61	3.50303	9.06715	4.22527	24.761	21.4647	22.3852	6.8195	9.66775	8.15484
SaFbox104	4.84472	5.17096	4.36612	5.81296	4.66677	4.25676	6.73795	6.41404	5.58717
SaFbox175	20.4824	32.5319	24.6331	12.959	14.7368	21.2197	21.4043	25.1826	30.6038
SaFbox42	14.9198	13.9113	14.2381	16.1927	13.7179	8.57542	17.5036	18.0078	16.2255
SaFbox174	3.71255	3.78839	3.27559	6.31518	7.16513	5.14285	5.08244	5.60054	4.46635
SaFbox23	4.66966	3.88388	1.30206	2.59234	5.21434	15.4787	3.05475	3.04896	2.34286
SaFbox162	0	0	0	0	0	0	0	0	0
SaFbox103	5.80728	6.01562	4.53582	11.541	8.88734	4.82123	10.4585	10.3563	8.93513
SaFbox65	0	0.00617408	0	0.0817636	0.0575481	0.0387145	0.0180269	0.0271452	0
SaFbox172	6.19299	7.23357	6.95791	5.70762	4.64991	4.03363	9.95451	10.6507	9.3015
SaFbox27	4.64519	5.21999	5.14434	22.519	33.7707	51.2583	7.14363	7.20494	5.77289
SaFbox119	0	0	0	0	0	0	0	0	0
SaFbox67	4.4366	4.21448	3.24892	0.410868	0.396482	0.814885	2.92326	2.8425	2.78959
SaFbox138	2.41194	1.40467	0.327465	2.99052	1.28302	0.939918	3.76464	3.71221	1.57112
SaFbox5	1.47832	1.26072	1.4822	2.61115	1.47267	0.432108	2.03844	1.29215	1.73603
SaFbox56	0.435467	0.397462	0.183258	0.599197	0.181828	0.151322	0.592605	0.550725	0.285212
SaFbox81	1.03821	0.995476	0.439541	3.02516	1.0518	3.71242	2.91209	2.76587	1.11626
SaFbox139	2.32656	2.37422	2.33759	3.66507	2.77183	1.5118	3.71971	3.0985	2.92857
SaFbox48	5.77627	4.87589	4.10896	11.2598	7.23168	3.81848	7.35122	7.57313	6.10414
SaFbox166	14.1222	12.74	12.5783	16.729	16.3957	24.4225	13.3802	13.5597	11.9895
SaFbox99	3.28092	3.37346	3.19412	5.26852	4.76194	3.46671	5.55103	5.964	5.39544
SaFbox25	3.0348	3.74707	2.70924	8.77762	5.71136	7.06454	5.73778	4.71367	4.79445
SaFbox100	0.183481	0.304424	0.170926	0.934092	1.26303	1.19128	0.221663	0.634526	0.677695
SaFbox125	13.2857	9.88961	13.0695	15.3573	11.1562	5.53572	16.1313	15.3448	11.8789
SaFbox160	19.7192	18.6497	23.1969	24.8494	24.6767	21.3672	20.1546	17.4668	17.955
SaFbox126	20.5057	20.1375	14.2383	11.9517	6.71353	6.68098	12.5787	8.69022	11.9698
SaFbox87	6.23579	6.28177	5.39129	5.19734	5.92613	2.62747	6.9646	7.15398	6.49359
SaFbox85	3.42562	3.93598	4.12176	9.67067	8.38265	5.03231	6.16956	6.31377	6.0372
SaFbox161	18.2962	19.1478	13.8256	20.0451	8.89947	6.21491	25.2915	26.8669	21.2567
SaFbox178	0.493743	0.364878	0.406941	0.104284	0.116169	0.106289	0.541116	0.615091	0.558407
SaFbox45	2.25011	2.64019	1.362	19.0344	19.0231	11.531	7.54536	7.20196	4.82934
SaFbox55	14.2597	19.6869	39.2154	12.674	14.4638	19.2147	15.5715	16.2406	31.0138
SaFbox54	0.312037	0.346856	0.19548	0.0696709	0.123602	0	0.446385	0.627465	0.30152
SaFbox70	0.380923	0.565702	0.113442	0.529555	0.112521	0.811061	0.234749	0.0205126	0.0253784
SaFbox130	2.54553	2.47922	1.81361	3.55465	4.65864	1.06325	3.95269	3.60898	2.69765
SaFbox71	6.35769	6.59523	7.49875	21.2156	14.5702	12.8484	7.1247	7.90988	8.14832
SaFbox11	4.16528	6.48285	6.81937	48.7423	76.3849	49.215	5.55349	9.42976	6.89661
SaFbox22	19.3788	20.7363	21.9082	31.2664	26.1328	19.1594	27.1451	26.4148	26.5367
SaFbox29	2.7229	3.15188	3.46351	1.21645	2.61503	2.91033	2.94116	4.64842	4.85706
SaFbox169	8.13004	5.57908	6.53931	6.57848	9.9065	8.63261	6.24355	5.98468	5.7677
SaFbox144	3.74902	3.81688	2.22279	5.0143	6.82191	5.06491	5.10318	6.09384	3.8093
SaFbox158	8.82597	11.2934	10.884	22.0067	15.8451	17.0848	15.2152	15.6364	16.3444
SaFbox2	2.63301	2.71073	2.1713	2.94752	2.70295	1.95987	3.39736	3.86161	3.37042
SaFbox58	6.63625	7.64773	7.60334	10.6966	12.5629	8.33017	9.72967	10.708	10.9914
SaFbox108	0.837118	0.647872	0.572514	1.50103	1.79591	0.951713	1.52102	1.39852	1.2852
SaFbox92	0.357306	0.403348	0.266391	0.730251	0.519277	0.3933	0.579839	0.703549	0.546405
SaFbox79	7.68156	7.69681	7.63994	3.60896	6.73686	3.36098	4.80113	6.01706	5.86702
SaFbox59	3.00419	2.22834	1.76275	2.92686	2.45458	1.24039	5.03352	4.86548	3.8339
SaFbox136	0.0266983	1.38417	0.811958	5.99136	28.4585	82.2646	0.251359	30.0372	0.832902
SaFbox69	5.75638	4.25917	3.02942	11.1691	5.92808	2.85979	7.76903	5.65792	4.85072
SaFbox34	0	0	0	0	0	0	0	0	0
SaFbox50	1.11643	1.41552	0.789367	1.40319	0.887274	0.382359	1.77249	1.09349	1.1741
SaFbox115	9.12364	8.96059	13.6715	11.9211	18.702	15.0993	5.52165	4.41661	6.567
SaFbox89	16.8613	17.1936	63.8543	6.24826	7.87232	15.9601	35.0356	23.5194	35.7716
SaFbox26	0	0.0123581	0.0162829	0	0	0	0	0.00677057	0
SaFbox109	14.5523	14.8674	11.6599	14.189	8.85886	6.80855	19.4105	19.4063	15.7419
SaFbox20	0.956601	1.81931	0.815656	5.63378	9.53989	78.4467	1.64354	1.60051	0.697376
SaFbox49	15.1645	20.4564	22.7408	15.0314	46.7315	16.6987	47.3523	56.308	48.3898
SaFbox60	2.953	3.20774	2.35942	2.28876	1.08406	0.664317	3.24137	3.43899	1.79378
SaFbox19	10.2879	12.2062	13.2511	13.073	28.3582	23.0818	13.8907	17.3154	12.5318
SaFbox170	1.447	1.08786	1.49327	9.63537	18.1863	8.79635	1.94322	1.95192	1.90136
SaFbox118	0.0204384	0.0479468	0.0371661	0.0301413	0	0.0498107	0.0363942	0.0107873	0.0248879
SaFbox95	0.0202962	0.0754333	0.18696	4.07883	5.53927	1.92015	0.784067	1.6919	0.409076
SaFbox177	0.014291	0.289655	0.310924	1.94207	9.35491	47.1704	0.255938	1.68226	1.00381
SaFbox176	11.6944	14.38	9.90176	10.2872	6.47828	7.50184	16.2453	21.3048	16.7594
SaFbox123	1.89213	1.3864	2.18796	7.94732	4.7862	2.27211	3.59892	3.21977	2.9775
SaFbox38	12.9568	13.2695	15.591	33.3027	22.0622	17.0884	20.7403	26.6414	25.6976
SaFbox140	2.91769	3.01359	3.37088	4.86067	6.10721	2.57689	5.14024	5.60319	5.41876
SaFbox135	7.08534	8.85798	7.7863	5.65241	6.62304	2.72672	9.76155	8.77276	11.6911
SaFbox186	1.38671	2.5087	6.75616	10.5653	23.2961	42.9722	38.6	34.1105	39.5235
SaFbox32	17.001	15.6949	11.0496	18.9875	8.97034	5.70552	16.9828	18.2269	13.2402
SaFbox88	7.89358	6.93868	7.37393	8.20543	4.77643	2.82878	9.86158	10.6319	7.98956
SaFbox68	8.94301	8.27752	6.06506	9.41842	4.62876	4.19154	8.75487	8.09428	6.84731
SaFbox149	0.318744	0.0983815	0.105585	4.91993	2.2173	3.23404	0.56831	0.450576	0.844514
SaFbox24	0	0	0	0	0	0	0.0363673	0	0.0133363
SaFbox183	5.11338	6.23497	5.14812	8.41038	7.38566	8.04742	6.51765	8.03307	8.02435
SaFbox46	0	0	0	0	0	0	0	0	0
SaFbox72	0.232109	0.162428	0.14632	0.472091	1.51842	0.156347	0.412527	0.42527	0.328278
SaFbox94	0	0.0200336	0	1.37601	0.373652	0.133044	0	0.0189902	0
SaFbox132	5.3074	5.57026	5.7175	9.34986	11.0667	7.2826	7.6081	7.09143	6.64973
SaFbox124	11.2449	9.57345	30.1526	19.1872	33.5429	23.3087	9.76131	8.80649	13.7838
SaFbox167	10.4634	10.4331	10.2304	11.3522	8.65401	5.72696	27.8611	27.1907	20.6459
SaFbox129	2.11874	2.73157	3.6832	3.33303	10.6388	4.35713	3.50677	3.01739	4.04182
SaFbox122	0.0282353	0.0536182	0.0610862	0.125913	0.08337	0.0271341	0.195651	0.170887	0.24051
SaFbox181	6.8615	8.41867	13.9491	12.8009	20.0587	27.3977	5.81183	4.44732	7.22884
SaFbox28	0.206818	0.375449	0.106476	2.66127	3.61702	1.38202	0.0169211	0.0660778	0.114329
SaFbox90	31.758	35.0482	22.3529	16.6047	9.14873	8.04394	28.6906	21.2635	16.9414
SaFbox33	3.07419	2.87585	2.40236	4.90341	32.7873	7.54631	4.96917	5.64623	4.21298
SaFbox168	0.299753	0.412969	0.126863	0.836063	1.08659	0.467616	0.383191	0.784626	0.302435
SaFbox151	2.85907	2.99443	3.38603	5.49459	5.59096	3.86176	2.52414	2.76056	3.2369
SaFbox1	2.51549	2.8936	2.68154	4.71316	4.5437	3.0606	4.47171	4.17884	3.77168
SaFbox78	8.6102	7.73288	9.26652	27.0891	24.3577	21.7467	8.74702	7.97452	8.39028
SaFbox150	0.157832	0.214574	0.150673	0.218946	0.491371	0.104088	0.349008	0.317057	0.325709
SaFbox91	10.184	9.31509	10.1049	13.0132	13.5916	7.77007	11.8123	11.8789	10.2267
SaFbox80	43.6925	45.5157	46.1113	47.5154	50.9382	44.832	41.4646	41.6591	36.0071
SaFbox14	11.2456	13.5021	12.7408	13.3373	34.3011	16.0083	11.7306	12.0319	12.918
SaFbox83	7.73253	7.26771	5.12544	8.8818	4.30082	4.55553	8.57516	8.35259	6.89841
SaFbox13	10.6455	12.491	11.1612	12.2182	11.2371	6.37521	13.2086	12.4381	11.141
SaFbox97	9.24873	10.1519	9.38442	25.8386	33.7398	38.985	10.5282	11.9394	9.90379
SaFbox131	1.13029	0.885438	0.834744	1.13393	0.527841	0.421203	1.11924	1.14861	0.902049
SaFbox18	14.2864	17.6911	18.1631	25.5678	15.6422	14.4697	12.7748	18.9175	19.4168
SaFbox31	7.25827	7.33225	8.77729	27.5276	30.5785	37.6272	8.68105	6.57329	7.14866
SaFbox30	50.6747	76.6074	53.8893	113.8	76.0226	138.884	75.7283	73.223	84.4907
SaFbox127	0.449964	0.465502	0.0941971	3.08338	1.26757	1.02338	1.66833	1.48485	0.402348
SaFbox155	4.06548	4.68449	5.85132	7.80692	8.55453	4.6801	5.65211	5.63224	6.85997
SaFbox173	13.6102	20.5633	21.9854	28.2435	41.5899	39.1024	15.889	28.0088	18.9271
SaFbox185	0.556502	0.264632	0.484012	0.371695	0.394422	0.14242	0.72441	0.609238	0.606776
SaFbox187	0	0	0	0	0.0265965	0	0.00569582	0	0
SaFbox188	0	0.0332074	0.0626976	0.340057	0.471028	1.15307	0.0573665	0.0290049	0.033814
SaFbox189	0.0946051	0.171686	0.117218	0.782235	0.813671	0.366149	0.3145	0.191092	0.305387
SaFbox190	0	0	0.143551	0.107549	0	0.454423	0	0	0.0639859
SaFbox191	0	0	0	0.562645	0.467486	0	0	0	0
SaFbox192	1.67469	2.14023	1.81397	2.05036	2.3866	2.97704	2.12865	2.03989	2.12962
SaFbox193	0.459715	0.34507	0.591624	0.13189	1.35097	1.1366	0.132192	0.49826	0.437896
SaFbox75	0.0567253	0.0847736	0	2.67047	1.44755	0.956719	0.110141	0.00818345	0.0839745
SaFbox47	1.64437	1.89762	1.32462	3.14207	5.71118	3.20438	2.86192	2.63333	2.01793
SaFbox41	0.092727	0.422703	0.51782	32.0099	50.5297	72.989	0.220236	0.59574	0.461033
SaFbox12	8.25056	9.38144	8.08416	15.2538	18.2717	16.9849	11.5629	12.8939	11.7763
